# Supplementary material for: [2-(2-Chloro­phen­yl)-2-hy­droxy­eth­yl](isoprop­yl)ammonium 4-hy­droxy­benzoate
Source: Acta Crystallogr Sect E Struct Rep Online. 2010 Dec 18;67(Pt 1):o192. doi: 10.1107/S1600536810051536 (PMC3050334; doi:10.1107/S1600536810051536)
Supplement: Supplementary file 2 [file e-67-0o192-Isup2.hkl]

#
# h,k,l, Fc-squared, Fo-squared, sigma(Fo-squared) and status flag
#
data_I
_shelx_title ' x-118oh in P 21/n'
_shelx_refln_list_code          4
_shelx_F_calc_maximum      195.49
_exptl_crystal_F_000       744.00
_reflns_d_resolution_high  0.7718
 
loop_
 _symmetry_equiv_pos_as_xyz
 'x, y, z'
 '-x+1/2, y+1/2, -z+1/2'
 '-x, -y, -z'
 'x-1/2, -y-1/2, z-1/2'
 
_cell_length_a     9.4033
_cell_length_b    12.2591
_cell_length_c    15.9290
_cell_angle_alpha  90.000
_cell_angle_beta   96.144
_cell_angle_gamma  90.000
 
_shelx_F_squared_multiplier     1.000
 
loop_
 _refln_index_h
 _refln_index_k
 _refln_index_l
 _refln_F_squared_calc
 _refln_F_squared_meas
 _refln_F_squared_sigma
 _refln_observed_status
   2   0   0     5617.62     5593.13     39.09 o
   4   0   0     3389.25     3340.47     46.44 o
   6   0   0        0.05        6.65      5.22 o
   8   0   0        2.32        3.16      4.30 o
  10   0   0        9.05        6.84      6.39 o
  12   0   0       19.39        0.29      9.29 o
   2   1   0    14768.45    14121.12     92.58 o
   3   1   0      812.27      781.82      5.54 o
   4   1   0      613.59      658.33      9.13 o
   5   1   0      698.19      791.15      7.00 o
   6   1   0       83.25       61.41      3.19 o
   7   1   0       11.05        9.46      2.95 o
   8   1   0       26.52       27.53      4.25 o
   9   1   0       24.61       36.64      2.38 o
  10   1   0        1.40       -0.65      1.83 o
  11   1   0        0.06        0.96      4.60 o
  12   1   0       18.41       52.00     35.26 o
   0   2   0     3609.07     3230.58     52.45 o
   1   2   0    17668.43    16080.79     58.96 o
   2   2   0       78.39       54.62      1.69 o
   3   2   0      327.23      341.76      3.07 o
   4   2   0       44.63       29.36      2.76 o
   5   2   0      181.54      190.72      3.42 o
   6   2   0        3.61        4.84      2.57 o
   7   2   0        1.88        3.28      1.75 o
   8   2   0        0.02        0.55      2.23 o
   9   2   0       27.94       31.60      3.91 o
  10   2   0        3.86        2.42      1.62 o
  11   2   0        0.08       -2.81      5.54 o
  12   2   0        0.14        3.56      6.56 o
   1   3   0      630.24      652.20      3.30 o
   2   3   0     2745.29     2745.90     11.79 o
   3   3   0      398.68      416.57      3.56 o
   4   3   0     1534.98     1580.22      8.93 o
   5   3   0       50.83       70.65      2.02 o
   6   3   0       51.62       46.39      2.46 o
   7   3   0        0.00       -0.24      1.55 o
   8   3   0      237.70      250.82      3.91 o
   9   3   0       16.42       13.92      2.81 o
  10   3   0       15.20       11.56      2.70 o
  11   3   0       36.92       40.21     23.71 o
   0   4   0      400.27      425.97      3.55 o
   1   4   0      786.20      777.57      3.65 o
   2   4   0       88.41       88.01      1.78 o
   3   4   0     1420.69     1685.90      9.01 o
   4   4   0      332.26      315.88      3.38 o
   5   4   0       56.29       54.13      2.54 o
   6   4   0      198.01      199.43      3.29 o
   7   4   0       56.80       69.83      2.75 o
   8   4   0       36.12       46.02      2.20 o
   9   4   0       19.10       13.24      2.54 o
  10   4   0        0.52       -0.52      1.92 o
  11   4   0        0.47       -2.56      6.70 o
   1   5   0     1060.60      956.61      4.31 o
   2   5   0       66.01       66.81      1.70 o
   3   5   0      706.45      724.50      4.05 o
   4   5   0      216.99      219.10      2.93 o
   5   5   0       92.70       95.66      2.51 o
   6   5   0      354.59      350.98      4.26 o
   7   5   0      222.27      218.13      4.02 o
   8   5   0        5.29        5.96      2.26 o
   9   5   0       32.76       40.73      2.67 o
  10   5   0       11.50       14.95      2.56 o
  11   5   0        1.84        1.92      5.43 o
   0   6   0       24.19       25.99      2.30 o
   1   6   0       20.20       14.41      0.78 o
   2   6   0     1442.71     1570.93     10.43 o
   3   6   0       78.89       61.23      2.13 o
   4   6   0        8.00       12.14      1.38 o
   5   6   0     1390.24     1362.92      9.02 o
   6   6   0       16.44       17.02      2.40 o
   7   6   0      121.69      113.86      3.21 o
   8   6   0       48.11       51.49      2.66 o
   9   6   0       35.69       36.60      2.49 o
  10   6   0        0.06        0.52      2.27 o
  11   6   0        4.33        9.09      6.21 o
   1   7   0      531.88      520.55      3.00 o
   2   7   0      300.34      262.14      2.60 o
   3   7   0      730.06      720.19      4.77 o
   4   7   0      626.61      629.70      4.59 o
   5   7   0        0.76        1.12      1.79 o
   6   7   0      202.63      207.70      3.96 o
   7   7   0      729.08      690.24      5.65 o
   8   7   0      148.97      164.49      5.03 o
   9   7   0        2.31        1.04      2.59 o
  10   7   0      126.11      150.02      3.66 o
   0   8   0      762.66      760.86      5.51 o
   1   8   0       23.03       25.53      1.69 o
   2   8   0        0.78        0.10      0.65 o
   3   8   0      645.93      616.09      4.63 o
   4   8   0        7.63       16.87      2.04 o
   5   8   0       10.18        3.14      1.66 o
   6   8   0       12.49       24.23      1.91 o
   7   8   0       16.80       21.53      2.20 o
   8   8   0       18.10       13.72      2.15 o
   9   8   0        9.16        8.46      2.60 o
  10   8   0      122.15      147.80      4.13 o
   1   9   0      369.87      334.60      2.44 o
   2   9   0      134.07      142.31      1.80 o
   3   9   0        0.31        0.29      0.99 o
   4   9   0        3.46        2.15      1.52 o
   5   9   0        6.38       10.81      2.08 o
   6   9   0        3.70        6.32      1.68 o
   7   9   0       28.50       21.40      2.24 o
   8   9   0       20.65       10.32      2.45 o
   9   9   0        1.71        0.19      1.96 o
   0  10   0      154.21      155.18      2.75 o
   1  10   0     1018.95     1019.79      5.66 o
   2  10   0     1606.95     1585.42      9.71 o
   3  10   0       60.79       56.85      1.14 o
   4  10   0      114.20      102.37      2.16 o
   5  10   0       37.78       33.27      1.82 o
   6  10   0        8.74        3.98      1.52 o
   7  10   0        0.02        1.79      2.27 o
   8  10   0        3.36        2.88      1.97 o
   9  10   0       45.32       35.84      4.95 o
   1  11   0      217.47      212.31      3.12 o
   2  11   0      295.16      272.37      3.98 o
   3  11   0        6.53       15.05      2.45 o
   4  11   0      141.85      130.52      1.82 o
   5  11   0        7.29        6.50      1.47 o
   6  11   0       17.69       16.70      1.80 o
   7  11   0        0.64        0.87      2.10 o
   8  11   0        2.64        2.98      3.10 o
   0  12   0       31.95       35.57      1.66 o
   1  12   0      227.38      212.60      3.79 o
   2  12   0        1.39        1.66      1.90 o
   3  12   0        4.48        3.75      2.73 o
   4  12   0      102.22      101.37      3.50 o
   5  12   0       42.32       41.28      3.18 o
   6  12   0        0.95        0.66      2.78 o
   7  12   0       10.23        7.28      3.98 o
   1  13   0       20.81       26.63      2.06 o
   2  13   0       91.03       86.84      4.45 o
   3  13   0       28.59       37.67      2.47 o
   4  13   0        9.70       16.15      3.21 o
   5  13   0       14.23       10.68      4.27 o
   6  13   0       48.55       43.41      8.88 o
   0  14   0       31.03       45.01      6.67 o
   1  14   0       19.78       16.42      4.76 o
   2  14   0       36.61       41.77      7.66 o
   3  14   0       18.50       13.31      3.44 o
   4  14   0       70.51       82.89      5.15 o
   5  14   0       32.03       43.12      5.07 o
   1  15   0       64.53       79.38      7.16 o
   2  15   0        1.28        5.86      5.86 o
   3  15   0       10.45       11.61      6.46 o
 -11   0   1        2.02        6.17      5.99 o
  -9   0   1        2.44       -3.45      5.17 o
  -7   0   1       31.47       24.38      5.21 o
  -5   0   1     1113.24     1127.12     11.59 o
  -3   0   1      146.75      199.66      7.26 o
   3   0   1     2945.03     2750.14     21.34 o
   5   0   1     1579.24     1725.23     16.00 o
   7   0   1      368.50      431.70      9.13 o
   9   0   1        8.03        7.93      2.51 o
  11   0   1       12.57        0.00      7.26 o
 -12   1   1        0.53        0.80      5.10 o
 -11   1   1       10.61        4.52      2.51 o
 -10   1   1       40.33       25.61     10.68 o
  -9   1   1        2.06        0.92      3.02 o
  -8   1   1        4.43        6.27      3.25 o
  -7   1   1        1.53        2.09      2.73 o
  -6   1   1      402.23      404.02      5.49 o
  -5   1   1       14.52       15.99      3.86 o
  -4   1   1      469.11      462.77      4.27 o
  -3   1   1     9580.30     9824.02     49.48 o
  -2   1   1      883.54      866.01      5.63 o
   1   1   1        2.24        1.25      0.50 o
   2   1   1     5632.24     5603.43     24.10 o
   3   1   1       92.02       95.87      1.85 o
   4   1   1     5856.28     6175.08     36.15 o
   5   1   1     1387.62     1500.92     10.77 o
   6   1   1        5.14        3.34      2.32 o
   7   1   1       35.53       34.63      2.51 o
   8   1   1       22.55       28.74      1.93 o
   9   1   1        8.24        7.08      1.63 o
  10   1   1        1.31        1.28      1.06 o
  11   1   1        3.55        0.00      6.01 o
 -12   2   1       18.70        2.93      6.85 o
 -11   2   1       17.21       31.27      9.19 o
 -10   2   1        9.74        9.09      2.51 o
  -9   2   1       20.58       23.23      2.90 o
  -8   2   1        2.15        4.91      3.36 o
  -7   2   1       14.54       25.75      3.15 o
  -6   2   1      112.12      103.90      3.09 o
  -5   2   1      208.52      226.65      3.59 o
  -4   2   1        4.86        0.13      1.72 o
  -3   2   1     1269.88     1220.55      7.58 o
  -2   2   1     2323.70     2439.47     13.15 o
  -1   2   1        3.83        3.26      0.56 o
   0   2   1     1031.00     1032.60      8.43 o
   1   2   1     2937.33     2885.28     13.95 o
   2   2   1      201.63      168.43      1.67 o
   3   2   1      976.43      894.55      5.06 o
   4   2   1       40.02       51.42      3.07 o
   5   2   1       40.82       52.38      2.80 o
   6   2   1      332.88      368.17      4.42 o
   7   2   1      165.81      151.02      2.96 o
   8   2   1        0.63        0.01      1.39 o
   9   2   1        1.86        4.11      1.27 o
  10   2   1       79.52       81.51      6.46 o
  11   2   1       43.30       -0.27      6.12 o
 -11   3   1       23.90       29.44      3.56 o
 -10   3   1       21.59       29.73      4.17 o
  -9   3   1      203.82      181.22      3.87 o
  -8   3   1       30.10       34.77      2.99 o
  -7   3   1      236.16      268.10      5.43 o
  -6   3   1      550.07      568.02      4.91 o
  -5   3   1       30.68       28.19      1.82 o
  -4   3   1     5464.69     5741.66     37.15 o
  -3   3   1       61.97       56.26      1.85 o
  -2   3   1     3313.38     3284.04     13.61 o
  -1   3   1     2351.72     2306.50     11.16 o
   0   3   1     2665.31     2544.70     11.61 o
   1   3   1     9663.90     9364.41     33.94 o
   2   3   1     4313.86     4232.35     16.28 o
   3   3   1       22.35       27.29      1.54 o
   4   3   1       32.91       35.36      1.68 o
   5   3   1      798.77      772.19      5.30 o
   6   3   1       67.96       84.93      1.98 o
   7   3   1      458.87      457.83      4.18 o
   8   3   1       46.63       45.52      2.58 o
   9   3   1      100.58      105.16      2.64 o
  10   3   1      101.46       99.82      4.76 o
  11   3   1        8.89       11.66      5.54 o
 -11   4   1        8.44        6.08      3.12 o
 -10   4   1        0.39        0.15      1.77 o
  -9   4   1       65.93       70.59      3.04 o
  -8   4   1       37.26       44.21      2.57 o
  -7   4   1     1170.98     1213.89      9.20 o
  -6   4   1       40.86       43.13      2.59 o
  -5   4   1      356.53      311.10      3.63 o
  -4   4   1     3359.35     3481.25     17.69 o
  -3   4   1     1472.65     1614.80      8.95 o
  -2   4   1       13.66       16.53      1.59 o
  -1   4   1      322.65      278.29      2.48 o
   0   4   1       81.60       98.90      1.16 o
   1   4   1     2076.30     2002.19      7.69 o
   2   4   1      121.20      126.06      1.60 o
   3   4   1     1296.54     1213.79      5.66 o
   4   4   1        2.28        2.30      1.36 o
   5   4   1      346.43      349.45      3.52 o
   6   4   1       52.17       42.47      2.19 o
   7   4   1      273.66      279.47      5.34 o
   8   4   1       12.61       13.64      1.97 o
   9   4   1      168.29      167.56      3.43 o
  10   4   1        5.02        0.94      1.86 o
  11   4   1       14.65       13.16      6.48 o
 -11   5   1        5.19        4.89      3.76 o
 -10   5   1        1.59        4.25      2.30 o
  -9   5   1      129.85      129.59      3.72 o
  -8   5   1       87.14       98.32      3.12 o
  -7   5   1      507.92      483.92      5.28 o
  -6   5   1      287.29      295.21      4.69 o
  -5   5   1      210.88      229.79      3.25 o
  -4   5   1      115.60      102.32      2.32 o
  -3   5   1     1017.50     1083.71      6.69 o
  -2   5   1     2899.86     3084.84     20.71 o
  -1   5   1     2842.05     2950.50     13.23 o
   0   5   1      635.37      635.42      3.34 o
   1   5   1      840.48      908.19      4.06 o
   2   5   1     2535.06     2625.93     10.98 o
   3   5   1     1408.92     1561.09      7.88 o
   4   5   1      195.25      215.83      2.71 o
   5   5   1      161.60      204.51      2.79 o
   6   5   1       34.41       32.58      2.82 o
   7   5   1       20.32       27.21      2.43 o
   8   5   1        4.00        1.22      1.72 o
   9   5   1        2.58        1.57      2.09 o
  10   5   1        0.90        0.58      1.90 o
  11   5   1        0.00        3.78      4.92 o
 -11   6   1        5.25        4.27      3.24 o
 -10   6   1        6.94        6.12      2.76 o
  -9   6   1        1.76        1.79      2.58 o
  -8   6   1      135.95      143.23      3.40 o
  -7   6   1       22.06       30.53      2.76 o
  -6   6   1        5.86        7.83      2.38 o
  -5   6   1       24.59       25.39      2.11 o
  -4   6   1      907.48      926.71      5.80 o
  -3   6   1      583.51      587.91      3.80 o
  -2   6   1     3762.66     4081.67     26.69 o
  -1   6   1      753.78      706.50      5.11 o
   0   6   1     4617.42     4848.22     30.29 o
   1   6   1        1.46        1.31      0.76 o
   2   6   1       15.94       21.75      1.27 o
   3   6   1        0.11        2.01      1.07 o
   4   6   1      163.20      163.97      2.40 o
   5   6   1       42.63       40.10      2.21 o
   6   6   1      106.89      114.37      4.30 o
   7   6   1      340.43      320.89      6.40 o
   8   6   1       43.96       49.69      2.78 o
   9   6   1       14.08       16.09      2.53 o
  10   6   1        0.13        1.27      2.65 o
  11   6   1        4.44        7.37      5.14 o
 -10   7   1        6.91        8.84      2.74 o
  -9   7   1        1.59        3.54      3.00 o
  -8   7   1      141.44      125.27      3.58 o
  -7   7   1      148.04      139.57      3.54 o
  -6   7   1     1794.00     1759.84     11.62 o
  -5   7   1       36.39       35.62      2.45 o
  -4   7   1       75.82       83.77      1.82 o
  -3   7   1       56.71       59.70      1.61 o
  -2   7   1      129.95      124.05      1.14 o
  -1   7   1      157.15      149.13      1.82 o
   0   7   1        1.52        2.54      0.89 o
   1   7   1        0.39       -0.03      0.68 o
   2   7   1       78.21      102.31      2.16 o
   3   7   1      191.30      182.55      2.09 o
   4   7   1        3.81        2.09      1.42 o
   5   7   1       26.70       26.62      2.39 o
   6   7   1      321.14      318.52      3.61 o
   7   7   1        0.83        0.65      1.97 o
   8   7   1        4.14        0.17      2.06 o
   9   7   1      118.92      151.58      3.53 o
  10   7   1       13.13       12.72      3.88 o
 -10   8   1       10.01        6.23      2.44 o
  -9   8   1        0.42        0.72      2.02 o
  -8   8   1        0.74       -0.34      1.78 o
  -7   8   1       20.10       16.65      2.19 o
  -6   8   1       68.82       64.58      2.60 o
  -5   8   1       67.99       70.17      2.93 o
  -4   8   1      157.24      148.04      2.27 o
  -3   8   1        1.50        3.08      1.15 o
  -2   8   1      173.77      174.63      3.08 o
  -1   8   1      305.41      313.06      3.22 o
   0   8   1        8.73        4.72      0.87 o
   1   8   1       32.97       37.53      1.43 o
   2   8   1       80.20       60.76      1.73 o
   3   8   1      598.98      603.49      3.95 o
   4   8   1       76.79       78.46      1.87 o
   5   8   1       71.20       67.43      1.98 o
   6   8   1        3.25        1.34      2.16 o
   7   8   1       24.84       30.67      2.20 o
   8   8   1       11.72        8.60      2.18 o
   9   8   1        0.68        1.64      2.53 o
  10   8   1        0.62        0.10      2.78 o
 -10   9   1        4.03        6.36      2.96 o
  -9   9   1        4.38        4.96      2.27 o
  -8   9   1        0.03        0.92      2.05 o
  -7   9   1      140.20      125.89      3.22 o
  -6   9   1        1.63        3.39      1.74 o
  -5   9   1      393.92      382.73      3.65 o
  -4   9   1       16.33       16.31      1.99 o
  -3   9   1      112.42      126.67      5.78 o
  -2   9   1      166.20      157.43      3.26 o
  -1   9   1       57.58       60.44      2.02 o
   0   9   1      460.70      454.21      2.91 o
   1   9   1        6.25        6.57      0.89 o
   2   9   1      337.31      316.89      2.94 o
   3   9   1       37.36       34.73      1.26 o
   4   9   1      133.38      114.14      2.61 o
   5   9   1      267.36      286.70      3.64 o
   6   9   1      150.94      141.50      3.11 o
   7   9   1       97.98      101.56      3.11 o
   8   9   1        0.01       -0.20      2.27 o
   9   9   1        9.83        8.36      2.31 o
  -9  10   1       10.61        7.67      2.79 o
  -8  10   1        0.06        1.04      2.43 o
  -7  10   1       24.90       27.17      2.04 o
  -6  10   1        6.93        3.89      1.39 o
  -5  10   1       35.51       30.17      1.52 o
  -4  10   1       11.93        8.24      1.32 o
  -3  10   1        0.11        2.76      2.17 o
  -2  10   1      187.33      197.89      3.81 o
  -1  10   1      303.67      297.78      4.63 o
   0  10   1      677.45      647.42      4.95 o
   1  10   1     1226.30     1203.05      6.00 o
   2  10   1      105.71      104.81      1.79 o
   3  10   1      240.86      257.66      3.10 o
   4  10   1       27.79       26.22      1.75 o
   5  10   1       14.64       11.58      1.60 o
   6  10   1        2.80        2.05      1.59 o
   7  10   1       39.51       42.64      2.24 o
   8  10   1        2.14        2.29      1.98 o
   9  10   1        0.87        1.64      2.74 o
  -8  11   1        0.17       -0.18      2.97 o
  -7  11   1        1.53       -0.55      2.73 o
  -6  11   1       55.57       51.91      2.54 o
  -5  11   1       14.91       15.66      2.92 o
  -4  11   1        0.67       -0.25      2.22 o
  -3  11   1        8.14        7.82      2.83 o
  -2  11   1      241.48      222.78      3.38 o
  -1  11   1       10.46       11.84      1.62 o
   0  11   1       28.20       24.80      1.24 o
   1  11   1        4.08        2.45      0.90 o
   2  11   1        9.85       13.04      1.71 o
   3  11   1     1050.23      941.59      5.67 o
   4  11   1      114.66      106.66      2.34 o
   5  11   1       40.26       27.40      1.66 o
   6  11   1       26.54       27.63      1.86 o
   7  11   1        4.67        2.55      1.97 o
   8  11   1        7.39       10.40      3.98 o
  -7  12   1        1.46       -0.20      3.01 o
  -6  12   1        0.23        0.42      2.86 o
  -5  12   1       17.09        7.90      3.14 o
  -4  12   1      132.72      136.79      3.75 o
  -3  12   1       95.70      113.72      3.22 o
  -2  12   1       14.33       11.50      2.41 o
  -1  12   1        9.04        9.14      1.65 o
   0  12   1       94.39       94.38      2.53 o
   1  12   1       51.96       48.62      1.60 o
   2  12   1       36.95       35.07      1.65 o
   3  12   1       69.94       61.91      2.83 o
   4  12   1       17.13       16.03      1.14 o
   5  12   1        0.00        0.28      2.55 o
   6  12   1        1.91        2.21      3.11 o
   7  12   1       44.63       45.43      9.72 o
  -6  13   1       23.74       24.99      6.49 o
  -5  13   1        1.94        2.71      2.75 o
  -4  13   1       41.23       49.85      3.84 o
  -3  13   1        2.10        2.39      2.65 o
  -2  13   1        0.43        0.31      2.21 o
  -1  13   1      258.36      255.65      3.99 o
   0  13   1        0.15       -0.61      1.64 o
   1  13   1        2.31        1.12      0.66 o
   2  13   1       22.94       24.56      2.72 o
   3  13   1       30.31       32.32      3.28 o
   4  13   1       40.30       54.39      3.50 o
   5  13   1        5.30        4.45      3.21 o
   6  13   1       11.23        9.95      3.39 o
  -5  14   1       10.44        4.50      3.37 o
  -4  14   1        5.20        3.59      2.64 o
  -3  14   1       15.62       14.13      2.89 o
  -2  14   1      105.66      115.94      4.60 o
  -1  14   1       57.02       62.31      5.57 o
   0  14   1        5.51        8.97      4.66 o
   1  14   1       63.90       61.76      4.93 o
   2  14   1       22.96       26.73      6.79 o
   3  14   1       54.22       60.98      5.86 o
   4  14   1       74.55       79.98      3.94 o
   5  14   1        1.27        1.11      2.92 o
  -3  15   1       16.15       20.50      8.21 o
  -2  15   1       55.66       65.47      7.58 o
  -1  15   1        4.22        8.79      5.29 o
   0  15   1       19.26       23.27      7.30 o
   1  15   1       21.67       23.50      4.93 o
   2  15   1       11.85       12.01      5.42 o
   3  15   1        6.60       10.93      5.98 o
 -12   0   2        2.01       -0.87      6.75 o
 -10   0   2       44.27       53.76      8.27 o
  -8   0   2       78.20       71.42      6.53 o
  -6   0   2      629.29      722.31      9.32 o
  -4   0   2      180.84      198.01      4.20 o
  -2   0   2     3309.46     3320.38     23.81 o
   2   0   2      182.73      116.96      4.64 o
   4   0   2     1240.34     1350.27     13.35 o
   6   0   2      157.95      146.86      3.35 o
   8   0   2      113.22      106.93      8.42 o
  10   0   2      161.49      219.12     13.06 o
 -12   1   2        0.26        1.60      5.13 o
 -11   1   2        5.99        3.46      4.01 o
 -10   1   2       10.75       10.21      4.13 o
  -9   1   2       27.43       16.58      4.23 o
  -8   1   2      109.56       93.26      3.90 o
  -7   1   2      281.97      295.46      5.12 o
  -6   1   2      425.22      422.08      5.41 o
  -5   1   2       82.91       85.51      2.86 o
  -4   1   2     1817.75     1849.78     11.38 o
  -3   1   2      628.05      594.75      4.71 o
  -2   1   2     9057.10     8759.62     42.47 o
  -1   1   2     3144.83     2875.72     18.35 o
   0   1   2      465.42      385.33      5.15 o
   1   1   2       30.19       28.14      0.96 o
   2   1   2      407.10      383.33      3.45 o
   3   1   2     1902.00     1883.35      8.95 o
   4   1   2       16.12       37.13      2.72 o
   5   1   2      459.81      507.17      3.49 o
   6   1   2       85.14      108.97      4.70 o
   7   1   2        4.36        0.43      1.38 o
   8   1   2      311.23      330.88      6.67 o
   9   1   2       44.52       43.74      4.17 o
  10   1   2       20.09        0.00      4.50 o
  11   1   2        1.08        0.00      6.76 o
 -12   2   2       11.74        8.92      5.87 o
 -11   2   2        0.69       -2.62      3.32 o
 -10   2   2        1.42        1.59      2.46 o
  -9   2   2       32.01       28.98      3.71 o
  -8   2   2      199.48      218.57      6.21 o
  -7   2   2      626.88      633.32      7.03 o
  -6   2   2      157.85      159.86      3.85 o
  -5   2   2      276.31      251.49      4.61 o
  -4   2   2     4317.15     4432.56     23.83 o
  -3   2   2      163.83      189.51      2.92 o
  -2   2   2     1637.06     1560.77      8.98 o
  -1   2   2      724.67      621.55      3.64 o
   0   2   2       57.36       55.36      1.28 o
   1   2   2        0.43        3.94      0.88 o
   2   2   2      117.09      151.97      1.69 o
   3   2   2      114.10       70.84      1.50 o
   4   2   2      370.76      447.60      3.22 o
   5   2   2      110.03       99.54      3.57 o
   6   2   2      268.88      259.32      2.60 o
   7   2   2      467.10      508.51      4.54 o
   8   2   2        4.03        5.17      1.63 o
   9   2   2       96.34       72.58      3.83 o
  10   2   2       20.95        0.00      4.91 o
  11   2   2       36.65        0.00      5.32 o
 -11   3   2        0.80       -0.23      2.03 o
 -10   3   2       53.71       50.37      6.02 o
  -9   3   2        0.04        4.00      2.49 o
  -8   3   2        9.44        8.00      3.67 o
  -7   3   2     1096.70     1116.88     21.32 o
  -6   3   2       19.78       30.07      3.57 o
  -5   3   2       99.77       93.39      2.99 o
  -4   3   2      110.33      107.01      2.71 o
  -3   3   2     6476.15     6724.27     34.65 o
  -2   3   2     3188.24     3122.94     15.30 o
  -1   3   2     2842.96     2698.03     14.61 o
   0   3   2        9.70       17.00      0.99 o
   1   3   2     1528.32     1439.06      5.72 o
   2   3   2     4449.00     4549.87     17.34 o
   3   3   2      444.68      468.02      2.91 o
   4   3   2        0.79        1.58      1.20 o
   5   3   2     1009.12      984.68      8.64 o
   6   3   2       26.40       31.62      2.38 o
   7   3   2      138.90      156.64      3.74 o
   8   3   2      342.76      371.42      5.04 o
   9   3   2        8.16        7.73      1.75 o
  10   3   2       43.07       42.67     13.88 o
  11   3   2        1.82        2.38      7.21 o
 -11   4   2        8.35       13.89      2.91 o
 -10   4   2        1.00        1.57      2.11 o
  -9   4   2      111.06      127.98      3.61 o
  -8   4   2      446.01      460.08      5.44 o
  -7   4   2       41.26       50.42      3.56 o
  -6   4   2       79.64       97.92      3.31 o
  -5   4   2     2912.32     2931.19     15.50 o
  -4   4   2      189.67      177.26      2.53 o
  -3   4   2     3592.11     3739.35     28.71 o
  -2   4   2     4155.42     4373.45     27.43 o
  -1   4   2     6699.20     6805.85     34.51 o
   0   4   2     2030.48     2086.69      9.94 o
   1   4   2       85.91       82.75      1.42 o
   2   4   2     1066.76     1060.61      5.06 o
   3   4   2       77.40       57.10      1.33 o
   4   4   2      295.94      280.86      2.75 o
   5   4   2     1086.55     1108.73      6.86 o
   6   4   2        0.08        1.01      1.48 o
   7   4   2      263.69      273.21      3.62 o
   8   4   2      132.00      139.38      4.23 o
   9   4   2      163.46      188.99      4.33 o
  10   4   2        9.32        9.04      4.82 o
  11   4   2        1.65        1.47      6.14 o
 -11   5   2       16.63       13.81      2.92 o
 -10   5   2        4.36        4.40      2.60 o
  -9   5   2        1.12        4.80      2.58 o
  -8   5   2       24.67       32.64      2.71 o
  -7   5   2      347.08      351.11      7.58 o
  -6   5   2       19.19       29.18      2.20 o
  -5   5   2       16.28       17.52      1.73 o
  -4   5   2       77.41       92.32      2.16 o
  -3   5   2       34.45       36.22      1.78 o
  -2   5   2       54.94       47.36      1.16 o
  -1   5   2      828.65      909.24      5.97 o
   0   5   2      678.59      725.03      4.97 o
   1   5   2      667.98      818.04      3.95 o
   2   5   2      279.83      335.51      2.55 o
   3   5   2      108.82      127.03      1.87 o
   4   5   2      456.97      437.64      3.08 o
   5   5   2       28.60       28.28      1.91 o
   6   5   2        7.83        5.37      1.88 o
   7   5   2       89.50      105.71      3.61 o
   8   5   2       36.47       33.91      1.97 o
   9   5   2       71.95       78.24      3.05 o
  10   5   2       10.75        5.32      2.35 o
  11   5   2        0.24       -0.36      4.48 o
 -11   6   2        1.34       -0.04      2.15 o
 -10   6   2       21.50       19.60      3.57 o
  -9   6   2       62.30       66.50      3.40 o
  -8   6   2        3.29        3.60      2.32 o
  -7   6   2        0.14        0.50      2.43 o
  -6   6   2      620.93      624.01      7.89 o
  -5   6   2        8.36        7.10      1.85 o
  -4   6   2      650.17      639.65      4.96 o
  -3   6   2      626.96      620.80      4.82 o
  -2   6   2      349.64      434.38      8.08 o
  -1   6   2        8.26       13.15      1.74 o
   0   6   2      195.33      178.67      1.42 o
   1   6   2      343.47      379.21      2.61 o
   2   6   2       49.19       45.53      1.49 o
   3   6   2       82.43       93.56      1.75 o
   4   6   2        5.76        4.19      1.31 o
   5   6   2      120.57      104.27      2.46 o
   6   6   2     1475.64     1522.89      9.37 o
   7   6   2       43.51       49.64      2.14 o
   8   6   2        4.91        3.86      1.68 o
   9   6   2        0.33        1.21      1.59 o
  10   6   2        0.43       -0.59      2.60 o
  11   6   2        0.36       -1.30      3.87 o
 -10   7   2       34.56       39.20      4.04 o
  -9   7   2        4.01        0.24      2.71 o
  -8   7   2       66.71       55.54      2.92 o
  -7   7   2        7.23        0.99      2.39 o
  -6   7   2      366.27      386.81      5.18 o
  -5   7   2        3.01        3.09      2.15 o
  -4   7   2       70.44       72.35      1.64 o
  -3   7   2      198.27      178.89      2.79 o
  -2   7   2     1368.31     1366.62     12.44 o
  -1   7   2       11.41       13.17      1.71 o
   0   7   2      688.82      711.00      3.63 o
   1   7   2      645.89      597.53      3.37 o
   2   7   2       74.12       83.04      1.95 o
   3   7   2      100.25      111.24      2.18 o
   4   7   2      307.10      334.87      2.97 o
   5   7   2      178.04      165.27      2.92 o
   6   7   2      156.77      175.14      3.28 o
   7   7   2        0.94        3.05      2.07 o
   8   7   2        0.50        1.04      1.68 o
   9   7   2        1.11        4.63      2.07 o
  10   7   2        0.61       -0.24      2.42 o
 -10   8   2       20.35       18.21      3.80 o
  -9   8   2       57.71       60.51      3.18 o
  -8   8   2        6.36        9.32      3.04 o
  -7   8   2       54.49       54.48      2.86 o
  -6   8   2       95.19      119.17      2.58 o
  -5   8   2       12.55       14.50      1.48 o
  -4   8   2        0.15        1.60      1.06 o
  -3   8   2        5.98        7.79      2.21 o
  -2   8   2       27.40       29.95      2.65 o
  -1   8   2      218.15      220.91      2.92 o
   0   8   2      541.59      521.48      3.42 o
   1   8   2      140.75      139.63      1.82 o
   2   8   2      109.63       91.26      2.29 o
   3   8   2       33.14       31.26      1.76 o
   4   8   2      550.94      529.03      4.25 o
   5   8   2      110.21       90.60      2.34 o
   6   8   2        6.15       13.50      1.96 o
   7   8   2       16.20       15.45      2.12 o
   8   8   2       24.51       26.52      2.19 o
   9   8   2        0.64        1.51      2.17 o
  10   8   2        3.32        4.63      3.25 o
 -10   9   2       16.08        8.19      3.05 o
  -9   9   2        6.51        3.39      2.60 o
  -8   9   2       51.53       50.22      3.53 o
  -7   9   2       52.32       47.15      2.13 o
  -6   9   2        2.83        2.96      1.42 o
  -5   9   2       30.75       30.00      1.69 o
  -4   9   2       14.06       13.33      0.80 o
  -3   9   2        2.07        2.59      2.25 o
  -2   9   2      486.45      455.25      4.47 o
  -1   9   2        4.55        5.42      2.34 o
   0   9   2     1075.86     1096.63      5.84 o
   1   9   2       16.44       17.47      1.16 o
   2   9   2       15.94       14.66      1.43 o
   3   9   2        3.64        3.65      1.51 o
   4   9   2        5.80        2.02      1.50 o
   5   9   2      297.07      257.08      3.36 o
   6   9   2      214.90      206.37      3.38 o
   7   9   2        1.52        1.49      2.31 o
   8   9   2        1.60        4.13      2.37 o
   9   9   2        5.12        5.66      2.30 o
  -9  10   2        0.34        1.12      3.29 o
  -8  10   2        0.03       -0.08      1.80 o
  -7  10   2       40.31       41.24      2.32 o
  -6  10   2      120.27      117.98      2.96 o
  -5  10   2      197.97      155.49      3.30 o
  -4  10   2      258.29      249.78      4.33 o
  -3  10   2       36.96       33.87      2.68 o
  -2  10   2      370.46      372.83      4.43 o
  -1  10   2       59.23       65.61      3.32 o
   0  10   2       22.43       23.49      2.00 o
   1  10   2       10.37        6.96      1.28 o
   2  10   2        0.67       -0.16      1.09 o
   3  10   2       81.47       74.46      1.92 o
   4  10   2      108.94      108.53      2.13 o
   5  10   2       14.63       13.54      1.84 o
   6  10   2        2.41        0.72      1.58 o
   7  10   2       13.72       10.92      2.02 o
   8  10   2       55.17       52.54      2.91 o
   9  10   2       26.71       34.02      5.99 o
  -8  11   2        0.73        1.91      3.42 o
  -7  11   2        0.01       -1.18      3.43 o
  -6  11   2       30.73       45.68      6.06 o
  -5  11   2      213.64      206.24      4.71 o
  -4  11   2       28.48       27.93      3.40 o
  -3  11   2       56.97       69.55      4.91 o
  -2  11   2      252.55      259.25      4.19 o
  -1  11   2        8.26        6.32      1.81 o
   0  11   2       44.40       49.24      2.16 o
   1  11   2       23.28       23.45      1.33 o
   2  11   2       97.90       91.79      1.79 o
   3  11   2      589.63      562.82      3.96 o
   4  11   2       55.77       58.08      2.01 o
   5  11   2        0.44       -0.21      1.31 o
   6  11   2       28.67       26.20      2.17 o
   7  11   2       88.51      113.00      3.37 o
   8  11   2       27.02       27.10      4.02 o
  -7  12   2       18.87       34.71      9.38 o
  -6  12   2        3.33        1.98      2.97 o
  -5  12   2       15.72       14.56      3.36 o
  -4  12   2       19.94       15.89      4.15 o
  -3  12   2       85.89       78.73      3.30 o
  -2  12   2        0.16       -0.31      1.77 o
  -1  12   2       23.81       24.45      2.13 o
   0  12   2       70.31       74.29      2.92 o
   1  12   2        0.00       -0.33      0.95 o
   2  12   2        7.35        7.52      1.25 o
   3  12   2        4.16        2.09      1.39 o
   4  12   2        5.76        5.56      1.41 o
   5  12   2        7.90       10.06      1.51 o
   6  12   2       54.95       69.67      3.94 o
   7  12   2        1.60        1.86      2.96 o
  -6  13   2        6.24        5.53      5.31 o
  -5  13   2        7.51        6.84      3.60 o
  -4  13   2       35.90       37.72      3.50 o
  -3  13   2        0.92       -0.42      2.18 o
  -2  13   2        1.09        1.71      2.03 o
  -1  13   2       69.59       65.46      4.46 o
   0  13   2      117.84      111.93      7.83 o
   1  13   2       23.43       29.89      2.54 o
   2  13   2        0.92        0.74      0.88 o
   3  13   2       13.66       13.20      2.39 o
   4  13   2        3.21        1.55      2.16 o
   5  13   2        0.03        0.80      2.39 o
   6  13   2        0.74        1.26      2.79 o
  -5  14   2        5.34        5.19      3.57 o
  -4  14   2       11.21        8.63      3.49 o
  -3  14   2        2.81        3.37      2.94 o
  -2  14   2        1.13        1.98      2.00 o
  -1  14   2      137.59      147.49      6.42 o
   0  14   2       15.27       18.53      5.13 o
   1  14   2        1.29        4.76      4.49 o
   2  14   2        0.23        2.96      3.88 o
   3  14   2       68.99       72.02      7.47 o
   4  14   2       14.78        6.26      4.27 o
   5  14   2        2.08        2.14      2.87 o
  -3  15   2      164.42      170.62      9.02 o
  -2  15   2       66.92       71.06     11.61 o
  -1  15   2        2.77        2.37      5.94 o
   0  15   2       23.27       36.07      6.65 o
   1  15   2       71.18       95.09      6.36 o
   2  15   2        1.02       -2.97      4.91 o
   3  15   2        8.88       14.10      5.34 o
 -11   0   3        5.51        1.93      5.50 o
  -9   0   3       57.91       68.05      5.70 o
  -7   0   3      662.79      705.00     10.12 o
  -5   0   3     1284.94     1296.51     19.59 o
  -3   0   3        7.50       13.62      2.56 o
  -1   0   3     7927.85     8422.31     72.27 o
   1   0   3     8886.10     8767.61     60.13 o
   3   0   3     1956.79     1805.81     21.77 o
   5   0   3      186.09      206.93     10.45 o
   7   0   3      128.03      119.28      8.13 o
   9   0   3        0.01       -5.80      7.55 o
  11   0   3      137.79      162.53     13.93 o
 -12   1   3       20.89       23.17      9.51 o
 -11   1   3        2.78        4.11      4.34 o
 -10   1   3        0.18        3.10      4.23 o
  -9   1   3        1.05        2.69      3.09 o
  -8   1   3        7.47        6.50      3.12 o
  -7   1   3      195.02      211.36      4.22 o
  -6   1   3     1096.77     1121.09      8.73 o
  -5   1   3      282.05      340.74      4.28 o
  -4   1   3      179.61      170.61      2.88 o
  -3   1   3      444.74      375.64      3.99 o
  -2   1   3    16535.23    16229.58     79.30 o
  -1   1   3     5079.27     5311.40     30.33 o
   0   1   3     1825.22     1807.55      9.86 o
   1   1   3       55.26       44.04      2.12 o
   2   1   3      190.85      212.45      1.97 o
   3   1   3      267.05      221.02      4.31 o
   4   1   3     1307.93     1371.02      9.19 o
   5   1   3      401.27      395.77      9.19 o
   6   1   3        7.33        8.13      1.37 o
   7   1   3       38.39       46.74      1.13 o
   8   1   3       49.95       42.54      6.76 o
   9   1   3      310.97      295.03     10.78 o
  10   1   3       41.28        0.00      4.61 o
  11   1   3        6.33        0.00      6.50 o
 -12   2   3        5.16        0.35      3.97 o
 -11   2   3       21.37       17.86      6.08 o
 -10   2   3       23.99        9.42      6.62 o
  -9   2   3       12.56        9.84      3.53 o
  -8   2   3      168.67      194.08      5.28 o
  -7   2   3       75.78       74.99      4.64 o
  -6   2   3      321.43      350.17      5.18 o
  -5   2   3      777.11      746.52      6.62 o
  -4   2   3     2983.06     2934.58     17.18 o
  -3   2   3      823.73      817.47      5.89 o
  -2   2   3      747.05      698.47      4.97 o
  -1   2   3     2379.47     2428.75     15.70 o
   0   2   3     5175.56     4866.22     26.37 o
   1   2   3     1399.16     1402.76      7.92 o
   2   2   3      122.38      122.67      2.18 o
   3   2   3     1779.05     1910.50     12.02 o
   4   2   3       95.56       84.03      1.61 o
   5   2   3        6.09        7.29      0.85 o
   6   2   3      289.95      296.34      4.87 o
   7   2   3        0.49        0.64      1.10 o
   8   2   3       94.19       83.04      7.86 o
   9   2   3       17.39       28.29      7.06 o
  10   2   3       53.60       66.01      7.35 o
  11   2   3       18.86        0.00      5.53 o
 -11   3   3      109.87      129.33      5.23 o
 -10   3   3        1.06        4.09      2.87 o
  -9   3   3       21.25       18.45      3.79 o
  -8   3   3       91.61      104.38      4.23 o
  -7   3   3      186.90      179.43      5.78 o
  -6   3   3       76.87       88.65      4.36 o
  -5   3   3        1.33        4.79      2.02 o
  -4   3   3       92.07       97.22      2.27 o
  -3   3   3     2758.02     2744.04     15.29 o
  -2   3   3        0.25        2.41      0.95 o
  -1   3   3      395.21      435.75      3.98 o
   0   3   3      988.37      857.36      4.85 o
   1   3   3     1509.18     1483.76      7.65 o
   2   3   3      336.15      319.69      2.33 o
   3   3   3        2.43        0.92      0.76 o
   4   3   3        0.06        0.58      0.93 o
   5   3   3       28.00       28.78      1.58 o
   6   3   3       73.96       69.72      1.65 o
   7   3   3      485.20      450.92      7.56 o
   8   3   3      148.19      158.89      4.26 o
   9   3   3       46.25       36.67      2.51 o
  10   3   3       13.71        4.57      6.69 o
  11   3   3        0.31        1.47      6.40 o
 -11   4   3        8.46        6.21      2.78 o
 -10   4   3        5.35        7.23      2.79 o
  -9   4   3        3.22        4.43      3.15 o
  -8   4   3       33.46       32.35      3.09 o
  -7   4   3        2.04        1.30      3.11 o
  -6   4   3      292.32      307.45      4.52 o
  -5   4   3      139.13      161.38      3.94 o
  -4   4   3     1786.99     1838.82     11.28 o
  -3   4   3     1725.05     1785.79      9.38 o
  -2   4   3      336.09      319.31      3.60 o
  -1   4   3      128.11      122.61      3.39 o
   0   4   3     1613.79     1613.20      7.35 o
   1   4   3      685.53      750.95      4.15 o
   2   4   3     2908.15     2887.33     11.05 o
   3   4   3       40.35       48.60      1.42 o
   4   4   3      183.85      163.39      2.23 o
   5   4   3        0.03       -0.06      1.09 o
   6   4   3        0.61        2.73      1.25 o
   7   4   3      603.95      596.31      5.29 o
   8   4   3        3.78        1.27      1.14 o
   9   4   3       29.79       23.46      2.16 o
  10   4   3        3.83        4.26      5.86 o
  11   4   3       22.33       18.40     17.70 o
 -11   5   3        9.20        7.79      3.13 o
 -10   5   3       18.69       29.06      3.33 o
  -9   5   3        9.43        6.53      2.54 o
  -8   5   3        5.09        3.04      2.48 o
  -7   5   3      334.73      345.07      5.15 o
  -6   5   3      686.85      721.83      6.31 o
  -5   5   3      356.31      371.13      5.30 o
  -4   5   3     1242.69     1324.72      7.82 o
  -3   5   3       13.67       15.52      1.06 o
  -2   5   3       55.87       47.29      2.06 o
  -1   5   3     1068.28     1042.48      7.08 o
   0   5   3     1754.31     1805.13      7.49 o
   1   5   3       22.74       25.93      1.29 o
   2   5   3        8.03       19.71      1.14 o
   3   5   3     2145.03     2170.07     11.19 o
   4   5   3      542.14      534.47      3.52 o
   5   5   3       30.87       20.59      1.71 o
   6   5   3       69.82       76.01      2.08 o
   7   5   3      275.60      289.98      3.40 o
   8   5   3        0.14        0.72      1.45 o
   9   5   3        7.32        8.58      1.81 o
  10   5   3        5.20        1.17      5.30 o
  11   5   3        0.01       -2.67      4.79 o
 -11   6   3        7.00        6.14      3.19 o
 -10   6   3        4.10        8.26      2.96 o
  -9   6   3      113.04       99.55      3.46 o
  -8   6   3      370.97      391.30      7.31 o
  -7   6   3       11.03       10.75      2.48 o
  -6   6   3      207.31      210.88      4.07 o
  -5   6   3       54.77       68.03      2.29 o
  -4   6   3       11.10       12.29      1.49 o
  -3   6   3      215.29      240.59      2.60 o
  -2   6   3      858.95      827.85      6.43 o
  -1   6   3      759.78      765.93      6.11 o
   0   6   3      457.91      463.20      2.81 o
   1   6   3      580.53      608.55      3.56 o
   2   6   3     3553.20     3588.05     13.83 o
   3   6   3      171.70      203.16      2.26 o
   4   6   3      280.06      300.56      2.70 o
   5   6   3      415.55      415.26      4.17 o
   6   6   3      724.20      734.76      6.02 o
   7   6   3        0.25       -0.06      1.45 o
   8   6   3        5.83        7.55      1.75 o
   9   6   3       35.53       51.49      3.25 o
  10   6   3       59.58       83.52      5.43 o
 -10   7   3        0.15        1.37      2.97 o
  -9   7   3       49.65       52.27      6.75 o
  -8   7   3        0.23       -1.51      2.49 o
  -7   7   3        3.79        1.73      2.15 o
  -6   7   3      414.87      399.76      4.90 o
  -5   7   3        2.32        2.12      1.62 o
  -4   7   3        4.73        2.09      0.93 o
  -3   7   3        2.55        4.73      2.36 o
  -2   7   3      131.37      124.57      2.97 o
  -1   7   3       21.77       24.42      2.07 o
   0   7   3      522.42      489.65      3.91 o
   1   7   3      225.88      207.09      2.34 o
   2   7   3      342.89      333.50      2.45 o
   3   7   3      512.79      472.40      3.63 o
   4   7   3     1017.78      967.90      6.20 o
   5   7   3      243.06      228.23      3.89 o
   6   7   3       41.97       39.26      2.33 o
   7   7   3       25.95       24.87      2.37 o
   8   7   3       37.50       36.98      2.56 o
   9   7   3       34.33       41.97      3.74 o
  10   7   3        1.72        0.71      3.79 o
 -10   8   3        8.57        2.23      2.95 o
  -9   8   3       89.70       92.44      3.85 o
  -8   8   3       26.99       16.85      4.12 o
  -7   8   3      191.75      190.01      4.45 o
  -6   8   3        7.36        4.50      1.60 o
  -5   8   3      203.88      209.73      2.38 o
  -4   8   3        8.54        7.42      0.68 o
  -3   8   3        0.04        2.32      2.17 o
  -2   8   3       20.08       30.00      2.42 o
  -1   8   3        2.74        5.53      2.49 o
   0   8   3      237.26      225.95      2.65 o
   1   8   3       57.36       55.91      1.74 o
   2   8   3        0.66        0.88      1.09 o
   3   8   3      100.29       93.95      2.31 o
   4   8   3       91.98       90.70      1.86 o
   5   8   3        0.51        1.92      1.43 o
   6   8   3      117.87      117.49      2.93 o
   7   8   3        2.76        5.26      1.91 o
   8   8   3       78.94       78.33      3.50 o
   9   8   3       10.14       13.92      2.96 o
  10   8   3       18.99        9.12      9.68 o
 -10   9   3       18.36        6.66      4.15 o
  -9   9   3        3.20        0.80      2.41 o
  -8   9   3        0.59       -0.18      2.34 o
  -7   9   3      167.65      166.82      3.59 o
  -6   9   3      130.48      115.05      2.79 o
  -5   9   3       29.88       25.55      1.11 o
  -4   9   3       21.20       18.65      2.83 o
  -3   9   3       66.11       59.06      3.00 o
  -2   9   3       29.95       31.33      2.63 o
  -1   9   3      390.64      391.30      4.15 o
   0   9   3      668.02      666.75      8.54 o
   1   9   3      929.53      863.04      5.14 o
   2   9   3       10.64       12.01      1.27 o
   3   9   3       58.82       69.89      2.05 o
   4   9   3      122.35      113.37      2.79 o
   5   9   3      152.61      157.04      2.78 o
   6   9   3       12.59        7.10      2.31 o
   7   9   3       34.58       37.13      2.80 o
   8   9   3        8.13        7.59      2.23 o
   9   9   3        0.02       -1.06      2.30 o
  -9  10   3       22.11        4.78      3.97 o
  -8  10   3        1.17        1.07      3.04 o
  -7  10   3       29.70       29.83      3.48 o
  -6  10   3       30.31       21.24      1.46 o
  -5  10   3        0.02        3.26      3.44 o
  -4  10   3       62.37       57.88      4.86 o
  -3  10   3      761.26      706.30      7.12 o
  -2  10   3      342.94      359.65      8.00 o
  -1  10   3       54.63       54.74      2.51 o
   0  10   3       63.80       69.03      4.20 o
   1  10   3        6.60        9.56      1.35 o
   2  10   3      209.67      218.81      2.98 o
   3  10   3       67.23       68.15      2.11 o
   4  10   3       19.13       15.54      1.94 o
   5  10   3       48.31       57.39      2.16 o
   6  10   3        2.25        1.15      1.85 o
   7  10   3        5.49        6.26      2.20 o
   8  10   3        2.90        3.45      2.11 o
   9  10   3       22.00       14.99      2.58 o
  -8  11   3        0.13       -0.02      2.91 o
  -7  11   3       20.48        0.17      3.49 o
  -6  11   3        0.77       -0.24      2.99 o
  -5  11   3        4.33        3.58      2.86 o
  -4  11   3       49.24       56.24      5.28 o
  -3  11   3      323.90      292.46      4.84 o
  -2  11   3        6.37        4.53      2.65 o
  -1  11   3       96.58      100.05      3.05 o
   0  11   3        0.58       -0.11      1.67 o
   1  11   3      130.10      130.64      2.20 o
   2  11   3      389.64      374.86      4.18 o
   3  11   3       51.61       36.20      2.01 o
   4  11   3       33.53       28.05      1.76 o
   5  11   3        1.42        1.46      1.63 o
   6  11   3        6.10        4.17      1.83 o
   7  11   3       19.21       16.53      2.55 o
   8  11   3       26.32       18.93      3.53 o
  -7  12   3        3.73        2.45      3.58 o
  -6  12   3        7.06        4.87      3.35 o
  -5  12   3        1.76        0.65      3.07 o
  -4  12   3        1.19        1.23      2.69 o
  -3  12   3        0.14       -2.73      2.73 o
  -2  12   3       82.97       80.35      3.59 o
  -1  12   3       20.62       24.35      2.65 o
   0  12   3       16.51       15.16      2.32 o
   1  12   3       23.30       29.40      2.43 o
   2  12   3      108.35      106.64      2.55 o
   3  12   3        0.13        0.73      1.07 o
   4  12   3       51.51       56.95      2.38 o
   5  12   3        0.30        1.90      2.09 o
   6  12   3       43.76       57.17      4.59 o
   7  12   3      138.41      172.89      7.94 o
  -6  13   3       36.76       38.16      7.92 o
  -5  13   3        1.40        4.10      2.99 o
  -4  13   3        3.75        7.66      2.97 o
  -3  13   3        6.14        7.05      3.61 o
  -2  13   3       61.28       66.78      3.90 o
  -1  13   3       65.72       66.22      3.59 o
   0  13   3        7.44        9.33      1.87 o
   1  13   3        5.12        7.92      2.01 o
   2  13   3        2.73        4.78      2.19 o
   3  13   3       47.91       52.30      2.42 o
   4  13   3       69.12       78.48      3.72 o
   5  13   3       15.32       16.82      7.19 o
   6  13   3       18.58       27.07     13.02 o
  -5  14   3        0.00        0.42      3.54 o
  -4  14   3      123.61      142.53      5.53 o
  -3  14   3        0.02        1.97      3.54 o
  -2  14   3       18.44       20.37      3.39 o
  -1  14   3       14.53       12.57      2.50 o
   0  14   3       49.03       56.49      3.72 o
   1  14   3       14.16       17.22      4.91 o
   2  14   3        3.53        3.44      4.95 o
   3  14   3        0.08        2.83      5.49 o
   4  14   3        9.35       10.34      5.38 o
   5  14   3       19.38       12.54     13.35 o
  -3  15   3       17.35       10.81      3.65 o
  -2  15   3        8.42        6.09      6.56 o
  -1  15   3       55.89       54.63      9.34 o
   0  15   3       89.51      115.05      9.14 o
   1  15   3        2.71        6.11      5.79 o
   2  15   3       27.57       35.20      5.74 o
   3  15   3        6.30        8.31      7.50 o
 -12   0   4       54.60       71.43     38.46 o
 -10   0   4       67.93       72.29     11.90 o
  -8   0   4      775.66      762.85     25.10 o
  -6   0   4      255.92      212.86     16.11 o
  -4   0   4      203.29      171.58      4.20 o
  -2   0   4    38215.60    36926.48    261.55 o
   0   0   4    18741.93    18321.22    126.73 o
   2   0   4     3277.70     3425.88     36.57 o
   4   0   4       23.61       31.05      4.64 o
   6   0   4      180.60      182.85      8.13 o
   8   0   4        4.26        6.68     11.32 o
  10   0   4        3.12        0.00      6.09 o
 -12   1   4        8.52        0.15      4.55 o
 -11   1   4        1.19       -1.71      4.58 o
 -10   1   4        0.43       -0.07      2.81 o
  -9   1   4       41.55       37.46      3.83 o
  -8   1   4      271.27      263.98      5.11 o
  -7   1   4        2.99        2.68      2.89 o
  -6   1   4      176.88      180.02      3.71 o
  -5   1   4      155.60      159.22      3.52 o
  -4   1   4      876.60      843.52      8.14 o
  -3   1   4     1146.66     1149.85      7.71 o
  -2   1   4      167.97      176.68      4.73 o
  -1   1   4      810.02      659.95      4.80 o
   0   1   4    30730.35    28550.37    140.60 o
   1   1   4     2460.60     2408.50     15.19 o
   2   1   4      717.08      697.13     13.06 o
   3   1   4     1288.70     1460.48      7.70 o
   4   1   4      961.26      845.03      9.44 o
   5   1   4      646.83      689.91      8.93 o
   6   1   4      352.68      336.60      7.08 o
   7   1   4       21.61       21.86      4.82 o
   8   1   4        4.48        6.39      4.91 o
   9   1   4       46.87       42.11      6.67 o
  10   1   4      163.93      179.10      8.82 o
  11   1   4        2.81        0.00      6.86 o
 -12   2   4        2.40        0.15      3.15 o
 -11   2   4       47.11       63.47      7.12 o
 -10   2   4       29.71       15.52      7.21 o
  -9   2   4       74.66       94.75      4.69 o
  -8   2   4       69.39       69.60      6.91 o
  -7   2   4      197.78      192.83      4.44 o
  -6   2   4      523.03      527.39      6.94 o
  -5   2   4        6.10        6.11      2.04 o
  -4   2   4       76.35       68.99      2.31 o
  -3   2   4      721.24      752.66      5.42 o
  -2   2   4       19.97       19.47      6.54 o
  -1   2   4       27.62       17.78      1.63 o
   0   2   4        7.02        7.95      1.61 o
   1   2   4      123.79      130.70      3.72 o
   2   2   4       44.96       65.09      1.71 o
   3   2   4      630.59      625.22      4.30 o
   4   2   4      818.95      785.40     16.11 o
   5   2   4     1043.24     1014.20     11.49 o
   6   2   4      107.62      113.66      7.26 o
   7   2   4        7.69        7.88      5.33 o
   8   2   4      321.14      325.21      8.51 o
   9   2   4        0.12       -0.09      4.82 o
  10   2   4       13.01        5.29      7.84 o
  11   2   4        4.56        0.00      5.53 o
 -11   3   4        0.09        0.77      3.01 o
 -10   3   4      115.34      114.30      5.24 o
  -9   3   4        0.14        1.48      3.26 o
  -8   3   4       82.02       81.03      5.57 o
  -7   3   4       50.29       67.55      3.62 o
  -6   3   4      242.94      242.01      5.56 o
  -5   3   4      395.55      422.67      4.64 o
  -4   3   4      237.96      225.16      3.21 o
  -3   3   4      261.80      207.90      2.92 o
  -2   3   4        5.30        6.59      1.15 o
  -1   3   4      154.79      154.33      2.11 o
   0   3   4      721.16      768.80      6.19 o
   1   3   4      941.53      938.59      5.76 o
   2   3   4      343.25      323.16      3.06 o
   3   3   4      558.33      557.08      4.27 o
   4   3   4       14.03       17.02      1.27 o
   5   3   4      242.33      246.65      4.94 o
   6   3   4      640.13      672.15      9.37 o
   7   3   4      508.61      564.82      8.82 o
   8   3   4      181.61      191.04      7.35 o
   9   3   4       41.01       55.66      7.69 o
  10   3   4       13.95        7.27      7.87 o
  11   3   4       18.28        3.75      7.67 o
 -11   4   4        6.28        6.59      3.08 o
 -10   4   4        9.31        6.90      3.28 o
  -9   4   4       13.98       19.01      2.92 o
  -8   4   4      203.45      197.25      4.44 o
  -7   4   4       44.47       48.36      3.94 o
  -6   4   4      116.84      119.96      3.18 o
  -5   4   4        0.56        0.51      2.02 o
  -4   4   4      436.26      498.60      4.56 o
  -3   4   4     1411.07     1481.19      8.70 o
  -2   4   4      393.23      437.65      3.44 o
  -1   4   4      153.92      112.75      2.60 o
   0   4   4       65.96       74.47      2.13 o
   1   4   4       82.25       99.62      2.09 o
   2   4   4     1190.82     1223.96      6.85 o
   3   4   4     1680.27     1796.66     10.97 o
   4   4   4      172.79      164.24      1.80 o
   5   4   4      285.39      290.04      2.92 o
   6   4   4      130.03      137.61      3.28 o
   7   4   4      357.78      358.15      3.59 o
   8   4   4       24.31       24.49      1.95 o
   9   4   4        0.21        1.49      6.27 o
  10   4   4       25.70       10.15     11.03 o
  11   4   4        0.07        1.33      4.85 o
 -11   5   4       29.95       35.63      3.82 o
 -10   5   4       10.73        5.07      2.45 o
  -9   5   4       11.74       10.81      2.86 o
  -8   5   4       25.12       38.57      2.79 o
  -7   5   4       17.03       23.88      2.85 o
  -6   5   4        0.16        1.39      1.87 o
  -5   5   4      175.78      179.41      2.92 o
  -4   5   4      161.47      172.82      2.68 o
  -3   5   4      466.02      379.85      3.02 o
  -2   5   4      827.33      858.03      4.81 o
  -1   5   4      141.06      116.42      1.13 o
   0   5   4       21.63       22.11      1.00 o
   1   5   4      823.39      823.20      5.85 o
   2   5   4     1448.25     1533.50      7.76 o
   3   5   4        5.31        8.35      1.25 o
   4   5   4      492.86      484.19      3.56 o
   5   5   4      821.47      799.91      5.78 o
   6   5   4        9.29        6.67      1.72 o
   7   5   4      123.63      133.43      2.49 o
   8   5   4      117.52      126.21      4.04 o
   9   5   4        1.15        2.73      1.85 o
  10   5   4       38.29       14.75     12.58 o
  11   5   4        3.14        1.74      7.26 o
 -11   6   4       18.26       19.14      3.29 o
 -10   6   4       25.96       26.81      3.85 o
  -9   6   4        2.36        4.01      2.73 o
  -8   6   4       18.38       14.45      2.34 o
  -7   6   4       34.78       33.86      2.38 o
  -6   6   4       81.71       70.29      3.03 o
  -5   6   4        6.34        5.21      1.81 o
  -4   6   4        8.09       11.24      1.28 o
  -3   6   4       23.70       15.53      1.36 o
  -2   6   4     1643.12     1744.03     11.31 o
  -1   6   4      672.67      629.33      5.38 o
   0   6   4      176.49      173.30      1.76 o
   1   6   4        2.81        2.61      1.30 o
   2   6   4        0.01        2.25      1.39 o
   3   6   4     1649.47     1659.09      8.91 o
   4   6   4      300.10      269.75      2.88 o
   5   6   4        4.82        5.19      1.45 o
   6   6   4      495.96      494.13      4.64 o
   7   6   4      683.26      685.44      6.27 o
   8   6   4        5.60        3.12      2.21 o
   9   6   4        1.41        1.12      2.23 o
  10   6   4       19.85        6.98      5.75 o
 -10   7   4      149.94      188.02      4.51 o
  -9   7   4        5.57        6.58      3.33 o
  -8   7   4       45.18       49.34      3.70 o
  -7   7   4      144.30      129.81      3.67 o
  -6   7   4       24.76       30.94      2.38 o
  -5   7   4        1.33        3.80      2.25 o
  -4   7   4      224.09      239.42      4.27 o
  -3   7   4       74.82       65.00      3.18 o
  -2   7   4        0.47        1.64      2.31 o
  -1   7   4        0.60       -0.34      2.26 o
   0   7   4        9.04        4.81      0.84 o
   1   7   4       76.00       68.77      1.71 o
   2   7   4      602.57      540.80      3.64 o
   3   7   4      404.26      428.39      3.78 o
   4   7   4      522.68      523.33      4.92 o
   5   7   4     1525.74     1480.94      9.76 o
   6   7   4      104.70      105.45      3.89 o
   7   7   4        2.19        4.08      2.12 o
   8   7   4       23.52       26.70      2.25 o
   9   7   4        7.47        5.42      2.83 o
  10   7   4       12.38        4.93      4.97 o
 -10   8   4        8.23        5.16      3.18 o
  -9   8   4       40.70       40.80      5.38 o
  -8   8   4       63.66       75.53      3.39 o
  -7   8   4        0.20        3.55      2.71 o
  -6   8   4        6.49        2.22      1.84 o
  -5   8   4      126.91      130.15      1.84 o
  -4   8   4       23.93       32.27      2.94 o
  -3   8   4      191.38      193.54      4.11 o
  -2   8   4      329.80      326.98      4.39 o
  -1   8   4      660.53      681.78      6.37 o
   0   8   4       93.32       82.66      2.66 o
   1   8   4      400.91      394.05      3.63 o
   2   8   4      153.75      148.92      2.47 o
   3   8   4      601.86      560.19      4.55 o
   4   8   4       43.63       51.62      2.49 o
   5   8   4       13.72       16.23      1.82 o
   6   8   4        4.63        6.35      1.95 o
   7   8   4        1.35        3.28      2.53 o
   8   8   4       17.56       12.18      2.35 o
   9   8   4        5.82        3.51      2.80 o
  -9   9   4        0.40        0.28      2.28 o
  -8   9   4       35.44       18.48      5.13 o
  -7   9   4        0.04        0.56      1.96 o
  -6   9   4        0.16        2.06      1.60 o
  -5   9   4        0.06        0.84      0.63 o
  -4   9   4       98.98       93.24      3.92 o
  -3   9   4       45.83       41.93      2.98 o
  -2   9   4      105.46       90.06      3.46 o
  -1   9   4     1640.22     1574.25     11.54 o
   0   9   4      143.59      123.53      2.82 o
   1   9   4       30.62       28.16      1.88 o
   2   9   4      180.35      170.44      2.51 o
   3   9   4       18.74       20.47      2.02 o
   4   9   4        0.65       -0.22      1.46 o
   5   9   4        0.57        0.58      1.70 o
   6   9   4      120.41      110.70      3.88 o
   7   9   4       19.22       17.03      2.66 o
   8   9   4       14.83       20.75      4.37 o
   9   9   4        0.36        1.83      2.87 o
  -9  10   4       10.33        2.83      4.23 o
  -8  10   4        1.22        2.06      3.27 o
  -7  10   4       43.26       26.04      7.28 o
  -6  10   4        1.25        0.88      1.19 o
  -5  10   4       55.75       57.60      4.48 o
  -4  10   4      163.43      168.77      4.34 o
  -3  10   4      267.57      258.29      4.91 o
  -2  10   4      309.09      304.57      5.19 o
  -1  10   4      403.73      393.90      6.58 o
   0  10   4      325.49      345.48      5.38 o
   1  10   4      835.48      809.83      4.89 o
   2  10   4       10.31       17.30      2.11 o
   3  10   4       28.88       35.35      2.41 o
   4  10   4        3.23        3.19      1.85 o
   5  10   4        8.41        5.88      1.78 o
   6  10   4       48.32       54.52      2.76 o
   7  10   4       48.00       38.14      2.59 o
   8  10   4        6.35        2.13      2.46 o
  -8  11   4        4.08        1.40      3.67 o
  -7  11   4        1.28        0.82      3.10 o
  -6  11   4       35.87       42.96      3.71 o
  -5  11   4        8.96        8.32      3.07 o
  -4  11   4      269.68      248.79      9.43 o
  -3  11   4       78.87       80.31      6.09 o
  -2  11   4      174.40      179.70      3.90 o
  -1  11   4        3.93        3.80      2.32 o
   0  11   4       19.01       24.85      3.66 o
   1  11   4       45.25       40.57      1.39 o
   2  11   4      372.08      353.35      4.69 o
   3  11   4        0.05        0.76      1.57 o
   4  11   4       14.02       19.98      1.93 o
   5  11   4       47.58       48.98      2.83 o
   6  11   4        0.18        2.11      2.00 o
   7  11   4        4.66        0.84      2.35 o
   8  11   4        2.58        3.09      3.13 o
  -7  12   4        2.45        3.76      3.43 o
  -6  12   4       19.30       18.83      4.02 o
  -5  12   4       29.26       40.00      4.59 o
  -4  12   4        0.12        1.18      2.79 o
  -3  12   4        3.05        1.56      2.67 o
  -2  12   4       50.36       49.51      3.02 o
  -1  12   4       18.54       23.65      2.66 o
   0  12   4       15.31       20.29      3.18 o
   1  12   4       25.92       30.07      2.63 o
   2  12   4      108.03      107.72      2.86 o
   3  12   4      163.18      193.89      4.33 o
   4  12   4        1.36        1.51      1.86 o
   5  12   4        0.00        1.31      2.00 o
   6  12   4        1.77        0.08      1.81 o
   7  12   4        2.73        2.84      2.52 o
  -6  13   4       25.00        9.54      6.24 o
  -5  13   4       12.23       12.16      4.00 o
  -4  13   4      144.37      160.63      5.54 o
  -3  13   4       26.93       28.25      3.57 o
  -2  13   4       44.03       41.32      3.58 o
  -1  13   4        0.17        1.89      3.15 o
   0  13   4       28.52       36.21      3.50 o
   1  13   4       13.37        9.65      2.40 o
   2  13   4       15.57       18.22      3.41 o
   3  13   4        1.28        0.35      1.36 o
   4  13   4       72.87       77.76      5.81 o
   5  13   4        3.97        4.51      3.26 o
   6  13   4        8.95        4.55      3.53 o
  -5  14   4       18.79       18.82      3.61 o
  -4  14   4        1.39        0.25      3.27 o
  -3  14   4       41.61       38.13      4.32 o
  -2  14   4       10.92        8.25      3.84 o
  -1  14   4       17.80       18.78      2.97 o
   0  14   4        0.74        0.66      1.91 o
   1  14   4        0.15        2.72      5.53 o
   2  14   4        0.22       -2.41      4.93 o
   3  14   4       73.66      109.47      7.24 o
   4  14   4       87.64      102.23      9.72 o
  -3  15   4       32.81       46.03      3.48 o
  -2  15   4        3.24        1.67      7.40 o
  -1  15   4       45.95       77.46      7.97 o
   0  15   4        7.06        8.31      8.16 o
   1  15   4       10.86       12.61      6.56 o
   2  15   4       13.17       11.47      7.54 o
 -11   0   5        8.21        2.11      7.11 o
  -9   0   5        0.17        1.94      4.32 o
  -7   0   5       20.42       19.15      4.25 o
  -5   0   5       22.78       12.54      3.91 o
  -3   0   5       81.69       83.40      3.91 o
  -1   0   5    18931.00    19113.22    135.11 o
   1   0   5       20.54        7.57      2.56 o
   3   0   5       24.89       31.05      4.35 o
   5   0   5     2196.73     2463.19     31.93 o
   7   0   5      180.90      162.53      9.29 o
   9   0   5        5.06        0.00      6.09 o
  11   0   5        0.28        0.00      7.55 o
 -12   1   5        4.36       -2.63      4.38 o
 -11   1   5       12.94        9.30      5.20 o
 -10   1   5       13.80        9.15      4.13 o
  -9   1   5       13.90       13.03      3.53 o
  -8   1   5       62.45       60.74      4.18 o
  -7   1   5      287.99      293.96      5.22 o
  -6   1   5       19.13       16.61      2.85 o
  -5   1   5      915.72      944.32      8.76 o
  -4   1   5      700.72      711.27      5.76 o
  -3   1   5      396.82      338.57      4.12 o
  -2   1   5      670.07      627.11      5.25 o
  -1   1   5     4247.41     4352.15     22.56 o
   0   1   5     4587.41     4638.44     23.90 o
   1   1   5      135.80      141.47      2.60 o
   2   1   5     3630.74     3704.24     43.53 o
   3   1   5     1490.05     1548.54      9.14 o
   4   1   5       19.94       26.63      4.50 o
   5   1   5      226.56      224.65      9.58 o
   6   1   5        5.22        7.11      4.78 o
   7   1   5        4.49        5.48      5.26 o
   8   1   5        3.75        8.42      5.13 o
   9   1   5       24.73        0.00      5.63 o
  10   1   5       12.10        0.00      5.32 o
  11   1   5        6.40        0.00      6.98 o
 -11   2   5        0.36        2.79      3.86 o
 -10   2   5        2.46        1.48      3.37 o
  -9   2   5        0.32        4.05      3.49 o
  -8   2   5       18.61       22.11      3.99 o
  -7   2   5        7.33        9.70      2.79 o
  -6   2   5        0.18       -0.51      2.16 o
  -5   2   5      527.37      493.68      7.71 o
  -4   2   5      236.11      230.83      3.23 o
  -3   2   5     1584.97     1575.88      9.81 o
  -2   2   5     1508.10     1514.95      9.26 o
  -1   2   5     2743.85     2881.17     15.98 o
   0   2   5       18.29       28.34      1.82 o
   1   2   5     7999.29     8027.13     47.25 o
   2   2   5     1080.35     1116.24      6.47 o
   3   2   5      360.39      366.99      2.91 o
   4   2   5      872.72      947.16     10.63 o
   5   2   5      576.35      585.95      6.92 o
   6   2   5      343.83      367.85      7.47 o
   7   2   5      285.30      266.31      7.49 o
   8   2   5       32.14       33.40      5.74 o
   9   2   5        3.54        2.88      6.27 o
  10   2   5        7.65        8.57      9.00 o
  11   2   5        4.77        3.61      7.06 o
 -11   3   5        0.04        1.48      3.92 o
 -10   3   5        0.88        1.23      3.20 o
  -9   3   5      127.29      133.56      4.99 o
  -8   3   5       12.97       13.94      3.17 o
  -7   3   5        8.50       14.62      2.95 o
  -6   3   5       98.70       97.07      4.15 o
  -5   3   5      312.95      299.86      4.42 o
  -4   3   5       29.96       29.63      1.99 o
  -3   3   5     1205.72     1157.46      7.92 o
  -2   3   5       19.33       19.56      1.64 o
  -1   3   5     4372.24     4486.88     23.21 o
   0   3   5      130.63      146.23      2.43 o
   1   3   5      694.42      781.51      5.49 o
   2   3   5      101.34      109.41      2.15 o
   3   3   5     1399.71     1360.84      8.20 o
   4   3   5      138.25      151.66      2.56 o
   5   3   5      652.71      599.89      7.51 o
   6   3   5       94.05       81.63      4.84 o
   7   3   5      622.17      634.85      9.38 o
   8   3   5      168.95      175.24      7.27 o
   9   3   5        0.46        3.48      5.29 o
  10   3   5       10.36        3.70      7.12 o
  11   3   5        0.91        6.41      5.45 o
 -11   4   5        4.88        1.87      3.24 o
 -10   4   5        5.95        7.74      3.62 o
  -9   4   5      224.49      228.33      5.14 o
  -8   4   5       15.73       28.59      3.58 o
  -7   4   5       60.56       71.87      3.81 o
  -6   4   5      124.15      122.69      3.39 o
  -5   4   5       45.08       48.58      2.68 o
  -4   4   5      213.48      237.70      4.94 o
  -3   4   5        0.33        1.47      1.32 o
  -2   4   5        2.30       -0.10      0.85 o
  -1   4   5      323.64      321.67      3.06 o
   0   4   5        2.17        1.87      1.28 o
   1   4   5       87.48       88.99      1.70 o
   2   4   5      250.49      248.67      3.39 o
   3   4   5       52.34       58.04      2.00 o
   4   4   5       14.28       16.63      1.42 o
   5   4   5       34.33       31.58      2.08 o
   6   4   5      901.27      929.17     17.96 o
   7   4   5       56.81       54.82      5.88 o
   8   4   5      615.90      597.56      8.85 o
   9   4   5       27.69       33.15     12.09 o
  10   4   5       16.75       11.12      5.84 o
  11   4   5        1.31       -0.33      5.29 o
 -11   5   5        2.87       -0.03      2.61 o
 -10   5   5       19.88       21.35      3.95 o
  -9   5   5       11.45       11.19      2.83 o
  -8   5   5       81.45       80.06      3.68 o
  -7   5   5      426.42      452.11      7.12 o
  -6   5   5       87.52       93.12      2.81 o
  -5   5   5      120.93      121.26      2.87 o
  -4   5   5     1163.40     1112.22      9.05 o
  -3   5   5     2553.90     2480.11     13.94 o
  -2   5   5      344.86      301.21      3.60 o
  -1   5   5      566.63      600.43      4.25 o
   0   5   5     3639.89     3716.68     16.10 o
   1   5   5      153.95      192.73      2.05 o
   2   5   5        1.19       -0.09      1.19 o
   3   5   5      204.48      232.50      2.94 o
   4   5   5      381.65      373.74      4.00 o
   5   5   5      206.75      209.25      4.06 o
   6   5   5      207.17      180.90      5.66 o
   7   5   5       31.55       24.20      3.87 o
   8   5   5       18.68       22.66      4.15 o
   9   5   5       53.37       66.16      5.10 o
  10   5   5        2.12        2.39      4.48 o
 -11   6   5        5.88       10.76      3.61 o
 -10   6   5       22.61       20.29      3.07 o
  -9   6   5       49.89       60.56      4.02 o
  -8   6   5       65.48       76.90      3.52 o
  -7   6   5       53.32       53.67      3.01 o
  -6   6   5      246.65      264.34      5.77 o
  -5   6   5        0.54        0.69      1.50 o
  -4   6   5        2.95        2.97      1.07 o
  -3   6   5      141.31      138.23      1.81 o
  -2   6   5      201.63      176.03      2.83 o
  -1   6   5      730.81      773.67      4.12 o
   0   6   5      127.70      115.48      1.64 o
   1   6   5        1.86        0.64      1.11 o
   2   6   5      985.65      985.59      6.45 o
   3   6   5      117.38      106.65      3.22 o
   4   6   5      160.81      148.43      2.57 o
   5   6   5        3.47        1.80      1.46 o
   6   6   5      573.01      552.86      6.16 o
   7   6   5      399.53      412.70      6.67 o
   8   6   5       13.51       20.38      4.05 o
   9   6   5       12.73        3.07      4.62 o
  10   6   5        0.45        5.72      5.25 o
 -10   7   5        0.58        0.06      2.57 o
  -9   7   5        5.04        1.96      2.62 o
  -8   7   5       44.60       49.34      6.18 o
  -7   7   5      132.72      148.74      2.99 o
  -6   7   5       91.21       87.06      2.42 o
  -5   7   5      289.60      295.45      4.80 o
  -4   7   5        1.93        6.95      1.82 o
  -3   7   5       34.16       33.89      3.11 o
  -2   7   5      462.80      486.69      5.56 o
  -1   7   5      121.55      122.60      3.08 o
   0   7   5      139.07      142.26      1.87 o
   1   7   5        8.52        7.19      1.09 o
   2   7   5      185.93      180.57      2.77 o
   3   7   5       85.56       77.03      2.25 o
   4   7   5        2.63        0.34      1.40 o
   5   7   5       67.77       84.44      2.36 o
   6   7   5      171.64      160.85      3.18 o
   7   7   5        0.82        1.13      2.14 o
   8   7   5        8.52        5.71      4.53 o
   9   7   5        7.89        2.34      3.73 o
  10   7   5       17.31        4.07      5.20 o
 -10   8   5        0.03        1.22      3.06 o
  -9   8   5       39.58       54.76      3.94 o
  -8   8   5        0.06        0.07      2.80 o
  -7   8   5        1.07       -0.25      1.96 o
  -6   8   5       46.75       49.98      2.34 o
  -5   8   5      107.22      122.16      2.71 o
  -4   8   5      117.02      124.36      3.85 o
  -3   8   5       24.19       26.31      2.90 o
  -2   8   5       21.04       20.78      2.93 o
  -1   8   5       83.90       75.10      3.28 o
   0   8   5       99.96       83.31      1.11 o
   1   8   5       54.04       55.43      1.67 o
   2   8   5      153.61      144.64      2.93 o
   3   8   5        0.66        1.73      1.99 o
   4   8   5      232.91      206.53      4.25 o
   5   8   5        4.39        2.24      1.70 o
   6   8   5       13.27       13.32      2.45 o
   7   8   5       31.45       34.58      3.88 o
   8   8   5        6.10        4.61      4.07 o
   9   8   5       44.79       60.27     16.10 o
  -9   9   5        6.64        2.01      2.80 o
  -8   9   5        0.00        0.28      2.47 o
  -7   9   5       23.17       26.68      4.50 o
  -6   9   5        1.91        0.47      0.78 o
  -5   9   5       52.68       51.68      3.48 o
  -4   9   5       19.48       19.89      3.73 o
  -3   9   5       62.15       65.59      3.53 o
  -2   9   5     1000.54     1007.75      8.63 o
  -1   9   5      368.27      345.28      4.80 o
   0   9   5      646.48      640.07      8.55 o
   1   9   5      142.78      131.16      2.10 o
   2   9   5      403.89      380.46      5.15 o
   3   9   5      789.67      801.00      6.43 o
   4   9   5       13.04       11.76      2.17 o
   5   9   5       90.08       73.70      2.41 o
   6   9   5       97.25       83.80      2.84 o
   7   9   5        0.03        0.20      1.81 o
   8   9   5        0.89       -1.51      3.76 o
   9   9   5        0.01        5.63      3.89 o
  -9  10   5       79.33      101.10      6.33 o
  -8  10   5        1.23        0.05      2.98 o
  -7  10   5        5.31        5.81      3.69 o
  -6  10   5        8.30       11.83      3.42 o
  -5  10   5       23.52       28.58      3.39 o
  -4  10   5       66.08       59.99      3.54 o
  -3  10   5       28.00       33.57      4.19 o
  -2  10   5       97.71       99.02      3.90 o
  -1  10   5        5.34        5.15      2.53 o
   0  10   5     1111.49     1064.70      8.84 o
   1  10   5      976.89     1018.64      6.06 o
   2  10   5       57.76       58.03      2.42 o
   3  10   5      433.55      396.85      6.83 o
   4  10   5        4.08        4.80      2.31 o
   5  10   5        0.09        1.92      2.00 o
   6  10   5        9.21       10.37      2.32 o
   7  10   5       21.32       16.60      2.74 o
   8  10   5        0.06       -2.39      4.50 o
  -8  11   5        0.31        0.67      3.68 o
  -7  11   5        8.40        5.37      3.77 o
  -6  11   5        8.41       10.59      3.66 o
  -5  11   5        7.06        8.43      4.02 o
  -4  11   5       49.65       48.98      4.12 o
  -3  11   5       16.86       15.36      3.39 o
  -2  11   5        0.18       -1.48      2.90 o
  -1  11   5      365.54      379.05      5.14 o
   0  11   5       71.38       75.58      4.09 o
   1  11   5     1396.80     1341.59      7.27 o
   2  11   5      163.11      175.45      2.45 o
   3  11   5        4.61        6.48      1.94 o
   4  11   5        8.57        6.79      2.11 o
   5  11   5       23.38       19.20      2.70 o
   6  11   5       19.35       24.11      3.06 o
   7  11   5       32.49       25.38      5.78 o
  -7  12   5        3.13        1.31      4.12 o
  -6  12   5        2.88        2.16      3.83 o
  -5  12   5        5.04        1.83      3.32 o
  -4  12   5        9.27        9.23      3.44 o
  -3  12   5       20.35       22.53      3.58 o
  -2  12   5       45.98       42.55      3.73 o
  -1  12   5        0.67        0.28      2.17 o
   0  12   5       19.99       26.46      3.24 o
   1  12   5        8.00        8.05      2.69 o
   2  12   5       49.40       52.28      2.11 o
   3  12   5       90.79       87.17      3.06 o
   4  12   5        5.22        5.38      2.02 o
   5  12   5      113.46      119.34      3.24 o
   6  12   5       32.21       58.05      5.86 o
   7  12   5       24.01       23.19      6.49 o
  -6  13   5        1.44        0.63      3.22 o
  -5  13   5       49.67       64.25      6.24 o
  -4  13   5        8.47        7.38      3.89 o
  -3  13   5      102.33       99.98      4.23 o
  -2  13   5        4.11        7.98      2.80 o
  -1  13   5       31.74       38.58      3.04 o
   0  13   5      184.42      191.07      4.40 o
   1  13   5        6.39        8.71      2.46 o
   2  13   5       27.33       40.25      3.75 o
   3  13   5        0.09        2.74      3.01 o
   4  13   5       34.62       48.44      3.05 o
   5  13   5        0.41       -0.69      3.69 o
  -5  14   5        0.81        0.29      3.32 o
  -4  14   5       45.27       56.60      3.99 o
  -3  14   5       26.41       27.88      3.97 o
  -2  14   5       37.80       44.74      4.00 o
  -1  14   5       11.58        9.46      3.86 o
   0  14   5        0.80       -0.78      2.94 o
   1  14   5        1.87        3.85      3.96 o
   2  14   5        1.67       -5.50      5.50 o
   3  14   5       56.66       73.29     21.33 o
   4  14   5       85.20      101.87     10.45 o
  -3  15   5        4.45        4.35      5.22 o
  -2  15   5        2.47        6.58      4.84 o
  -1  15   5       50.45       63.95      9.44 o
   0  15   5        6.90       11.40      6.74 o
   1  15   5        1.35        2.21      6.93 o
   2  15   5        4.29        4.64      7.41 o
 -10   0   6        0.19        6.79      5.94 o
  -8   0   6      116.79      143.21      8.56 o
  -6   0   6      238.97      253.37      6.03 o
  -4   0   6      836.94      735.62     13.93 o
  -2   0   6      253.82      255.76      9.43 o
   0   0   6      897.43      944.21     10.11 o
   2   0   6     2121.98     2141.61     25.25 o
   4   0   6     1441.06     1624.09     33.67 o
   6   0   6        4.26        7.26      9.58 o
   8   0   6      230.58      261.21     17.12 o
  10   0   6       49.01        0.00      7.26 o
 -11   1   6        1.41        1.41      3.79 o
 -10   1   6       34.99        0.31      5.55 o
  -9   1   6        4.33        6.64      3.63 o
  -8   1   6        6.39        2.74      3.29 o
  -7   1   6       31.27       31.97      3.15 o
  -6   1   6      268.73      273.54      5.03 o
  -5   1   6       38.09       38.26      2.58 o
  -4   1   6     2458.91     2472.10     16.09 o
  -3   1   6       49.60       52.07      2.46 o
  -2   1   6     1805.49     1887.31     11.81 o
  -1   1   6      698.98      623.17      5.25 o
   0   1   6        3.34        6.78      1.92 o
   1   1   6       20.92       16.63      2.07 o
   2   1   6      663.65      643.33      7.43 o
   3   1   6      583.91      598.14      5.41 o
   4   1   6      176.94      176.76      7.19 o
   5   1   6      594.94      607.69      7.26 o
   6   1   6       79.07       88.82      5.32 o
   7   1   6        0.61       -1.51      4.20 o
   8   1   6        7.58        9.50      5.44 o
   9   1   6      135.79      144.38      8.00 o
  10   1   6        1.53        0.00      6.50 o
  11   1   6        0.16        0.00      5.44 o
 -11   2   6        1.71        0.13      3.68 o
 -10   2   6       26.61        7.52      9.78 o
  -9   2   6       59.83       69.28      4.41 o
  -8   2   6      140.45      145.58      5.86 o
  -7   2   6       91.14       98.03      4.86 o
  -6   2   6      460.73      449.35      5.59 o
  -5   2   6       20.97       19.27      2.66 o
  -4   2   6        1.88        3.30      2.39 o
  -3   2   6      118.63      103.01      3.06 o
  -2   2   6      351.56      364.70      3.89 o
  -1   2   6     1874.16     1882.59     11.25 o
   0   2   6      101.58      106.55      2.34 o
   1   2   6        4.94        2.01      2.66 o
   2   2   6      286.77      298.08      4.24 o
   3   2   6     2638.77     2729.47     14.61 o
   4   2   6       22.92       10.63      1.05 o
   5   2   6       63.22       71.65      4.51 o
   6   2   6       48.15       61.00      4.63 o
   7   2   6      201.82      185.58     12.83 o
   8   2   6        1.25       -2.24      3.78 o
   9   2   6        2.20        5.59      4.50 o
  10   2   6        1.27        1.83      4.88 o
  11   2   6        7.39        8.13      7.26 o
 -11   3   6        3.87        3.13      3.85 o
 -10   3   6        0.57       -0.08      4.48 o
  -9   3   6        2.60        1.59      3.76 o
  -8   3   6       18.38       24.70      3.61 o
  -7   3   6      162.82      177.51      4.56 o
  -6   3   6        0.00       -0.01      2.00 o
  -5   3   6      964.14      918.82      8.27 o
  -4   3   6       29.51       31.61      2.30 o
  -3   3   6      608.26      576.14      5.53 o
  -2   3   6       67.18       65.02      2.51 o
  -1   3   6     1835.90     1817.75     14.32 o
   0   3   6     5647.23     5941.64     36.49 o
   1   3   6       22.10       19.15      2.22 o
   2   3   6      391.28      465.04      3.77 o
   3   3   6      937.74      978.12      6.61 o
   4   3   6       91.23       71.39      1.93 o
   5   3   6       49.27       47.14      1.75 o
   6   3   6       52.88       46.05      4.57 o
   7   3   6       31.66       49.23      5.99 o
   8   3   6       68.59       78.73      5.12 o
   9   3   6        6.81       -0.23      4.33 o
  10   3   6       21.76       19.45      7.80 o
 -11   4   6        6.91        3.15      3.16 o
 -10   4   6       59.07       58.04      4.21 o
  -9   4   6        3.80        2.62      3.91 o
  -8   4   6        6.52        6.93      3.82 o
  -7   4   6      719.01      694.20      7.67 o
  -6   4   6       21.39       22.93      2.90 o
  -5   4   6      713.20      722.28      6.24 o
  -4   4   6      889.76      885.09      8.18 o
  -3   4   6     1284.57     1324.56     11.07 o
  -2   4   6       12.67       14.18      1.35 o
  -1   4   6       12.51       18.23      1.52 o
   0   4   6     1823.54     1838.68     13.04 o
   1   4   6      403.09      352.76      3.41 o
   2   4   6     1386.23     1435.99      7.63 o
   3   4   6       81.74       92.75      4.66 o
   4   4   6       63.51       71.24      3.14 o
   5   4   6       41.73       49.00      2.24 o
   6   4   6       95.27      110.07      5.93 o
   7   4   6      168.61      182.18      6.69 o
   8   4   6        6.16        6.49      4.46 o
   9   4   6       22.34       12.53      5.25 o
  10   4   6       24.32       16.33      6.68 o
 -11   5   6        1.58       -0.77      3.05 o
 -10   5   6        2.64        0.30      2.54 o
  -9   5   6       16.54       12.32      5.28 o
  -8   5   6       68.41       70.69      4.16 o
  -7   5   6       86.21       82.83      3.85 o
  -6   5   6       99.70      101.99      3.04 o
  -5   5   6       36.91       36.15      2.83 o
  -4   5   6      138.91      125.37      2.66 o
  -3   5   6      554.29      539.13      4.69 o
  -2   5   6      216.77      223.32      2.77 o
  -1   5   6      235.13      244.63      2.50 o
   0   5   6        9.55       15.90      1.47 o
   1   5   6     2262.35     2417.82     11.65 o
   2   5   6      676.60      674.13      4.36 o
   3   5   6        1.45        2.03      1.45 o
   4   5   6        1.45        4.96      1.56 o
   5   5   6      178.40      164.00      7.96 o
   6   5   6      106.80      107.66      4.75 o
   7   5   6        0.45       -1.17      3.20 o
   8   5   6        0.19        1.81      4.95 o
   9   5   6        2.37        2.18      4.62 o
  10   5   6       28.31       14.40     12.90 o
 -11   6   6        2.80        1.33      2.87 o
 -10   6   6        1.71       -1.25      2.74 o
  -9   6   6        6.36        2.54      2.82 o
  -8   6   6       42.89       35.59      6.03 o
  -7   6   6       63.92       78.61      3.14 o
  -6   6   6      433.80      430.48      4.56 o
  -5   6   6      171.23      159.67      2.77 o
  -4   6   6      348.97      368.82      3.56 o
  -3   6   6      493.85      514.57      6.15 o
  -2   6   6      508.58      479.92      3.70 o
  -1   6   6      127.82      112.48      2.20 o
   0   6   6        0.00        0.38      1.03 o
   1   6   6      387.83      393.55      3.33 o
   2   6   6       62.57       74.48      2.21 o
   3   6   6      512.35      519.22      6.07 o
   4   6   6      835.72      835.02      7.00 o
   5   6   6       96.72       93.95      6.11 o
   6   6   6      290.22      249.78      5.41 o
   7   6   6        3.52        1.73      3.70 o
   8   6   6        6.45        7.55      3.84 o
   9   6   6        5.63        2.67      4.55 o
  10   6   6        4.21        2.36      4.95 o
 -10   7   6        9.07        3.52      3.11 o
  -9   7   6        0.07        0.23      2.21 o
  -8   7   6        0.00        0.20      1.93 o
  -7   7   6       50.29       60.58      2.82 o
  -6   7   6      217.74      200.34      4.03 o
  -5   7   6        0.70       -0.01      1.56 o
  -4   7   6      605.90      566.69      6.04 o
  -3   7   6       65.74       64.81      2.42 o
  -2   7   6      437.95      430.57      8.88 o
  -1   7   6      209.14      220.21      3.96 o
   0   7   6      419.31      399.27      5.05 o
   1   7   6       10.16       14.48      1.57 o
   2   7   6       23.22       31.79      1.84 o
   3   7   6        0.46        1.34      1.95 o
   4   7   6      365.88      377.24      6.66 o
   5   7   6        0.01        1.85      1.93 o
   6   7   6      165.17      184.63      6.24 o
   7   7   6        9.94        3.56      4.13 o
   8   7   6       24.82       12.89     10.49 o
   9   7   6        0.25        1.55      4.87 o
 -10   8   6       24.05        7.52      4.98 o
  -9   8   6        0.01        1.33      3.11 o
  -8   8   6        0.79        0.17      2.17 o
  -7   8   6        5.26        8.34      2.89 o
  -6   8   6       25.11       24.47      2.16 o
  -5   8   6      134.54      107.17      2.81 o
  -4   8   6       82.11       78.39      4.51 o
  -3   8   6      139.23      147.01      4.03 o
  -2   8   6     1568.51     1514.91     11.92 o
  -1   8   6       54.08       48.36      3.98 o
   0   8   6       17.94       20.40      1.25 o
   1   8   6      403.38      396.60      3.67 o
   2   8   6     1400.09     1352.92      7.87 o
   3   8   6      325.90      307.40      4.70 o
   4   8   6       36.20       30.65      2.63 o
   5   8   6       57.48       56.16      2.50 o
   6   8   6       42.69       48.53      2.89 o
   7   8   6        1.71        2.61      3.67 o
   8   8   6       19.13        6.04      5.94 o
   9   8   6       32.43        2.87      5.80 o
  -9   9   6       20.32       -0.50      3.79 o
  -8   9   6        0.01       -0.31      2.10 o
  -7   9   6       31.15       19.69      9.26 o
  -6   9   6        1.44        1.69      0.96 o
  -5   9   6       85.79       97.03      4.43 o
  -4   9   6      212.02      214.90      5.20 o
  -3   9   6       49.84       57.33      3.89 o
  -2   9   6      219.28      222.47      4.82 o
  -1   9   6      234.49      231.93      4.76 o
   0   9   6      173.44      168.85      4.87 o
   1   9   6      300.72      288.53      2.73 o
   2   9   6      356.59      323.68      3.34 o
   3   9   6       10.78        8.06      2.74 o
   4   9   6      214.00      201.28      3.97 o
   5   9   6        2.67        5.48      2.03 o
   6   9   6        2.29        1.01      2.33 o
   7   9   6       12.48       11.82      4.74 o
   8   9   6        0.06       -1.30      3.71 o
  -9  10   6        0.87        0.03      3.54 o
  -8  10   6       10.07       -0.49      3.46 o
  -7  10   6       48.37        7.52      8.37 o
  -6  10   6        5.45        4.49      3.68 o
  -5  10   6       46.42       48.91      3.81 o
  -4  10   6        2.24        3.23      3.15 o
  -3  10   6       30.38       31.80      3.35 o
  -2  10   6      677.00      647.86      7.38 o
  -1  10   6      129.55      126.04      3.88 o
   0  10   6        5.57        1.32      2.67 o
   1  10   6       28.25       29.94      2.87 o
   2  10   6        0.04       -0.70      1.36 o
   3  10   6       12.62       16.68      2.72 o
   4  10   6       35.92       46.70      3.56 o
   5  10   6       42.26       39.99      2.72 o
   6  10   6      165.18      164.27      4.26 o
   7  10   6       16.88        7.52      3.74 o
   8  10   6        8.72        4.58      3.64 o
  -8  11   6        7.27        1.44      5.15 o
  -7  11   6       14.94        6.72      4.19 o
  -6  11   6        4.81        2.74      3.70 o
  -5  11   6       53.10       62.70      4.33 o
  -4  11   6      332.70      331.00      8.92 o
  -3  11   6        0.38        1.03      3.00 o
  -2  11   6        9.14       12.23      3.39 o
  -1  11   6       17.35       18.15      3.08 o
   0  11   6      173.74      179.70      5.45 o
   1  11   6       37.59       38.03      1.10 o
   2  11   6      133.50      111.84      2.88 o
   3  11   6      109.97      101.10      2.50 o
   4  11   6       28.57       28.06      3.13 o
   5  11   6       45.47       49.91      3.35 o
   6  11   6       18.50       21.67      3.17 o
   7  11   6       31.44       33.39     10.40 o
  -7  12   6        9.10        4.74      4.15 o
  -6  12   6       10.28        6.43      4.52 o
  -5  12   6        6.58        5.10      3.54 o
  -4  12   6        9.14        7.04      3.31 o
  -3  12   6        0.44        0.91      2.81 o
  -2  12   6      194.93      204.20      5.02 o
  -1  12   6       11.51       11.15      2.96 o
   0  12   6       56.64       63.85      3.73 o
   1  12   6       14.60       11.26      2.76 o
   2  12   6       31.56       39.87      1.99 o
   3  12   6       34.45       34.98      2.60 o
   4  12   6       14.45       18.41      2.98 o
   5  12   6        2.02        2.49      2.34 o
   6  12   6       93.51      108.02      5.05 o
  -6  13   6        4.71        4.30      4.55 o
  -5  13   6       14.52       14.03      4.62 o
  -4  13   6       60.08       75.73      5.78 o
  -3  13   6       22.64       22.46      3.55 o
  -2  13   6       59.45       67.26      3.89 o
  -1  13   6        0.01        1.22      2.51 o
   0  13   6        5.39        5.42      3.11 o
   1  13   6      130.59      132.46      6.84 o
   2  13   6        8.19       17.17      3.58 o
   3  13   6        9.64        3.06      4.00 o
   4  13   6       21.74       16.66      3.05 o
   5  13   6       13.14        8.19      2.77 o
  -4  14   6        0.68        4.09      4.10 o
  -3  14   6      197.05      204.52      5.64 o
  -2  14   6        0.55        1.21      2.79 o
  -1  14   6        6.21       11.18      3.02 o
   0  14   6       25.76       19.50      3.36 o
   1  14   6       91.82       95.16      4.92 o
   2  14   6        7.76        8.12      4.39 o
   3  14   6        3.22       15.15      7.36 o
   4  14   6        0.83       -5.41      5.41 o
  -2  15   6       56.31       72.36      3.81 o
  -1  15   6       35.58       45.83      6.42 o
   0  15   6        1.05        5.75      7.80 o
   1  15   6        7.53        8.99      7.89 o
 -11   0   7        4.84        0.34      6.54 o
  -9   0   7       20.43       18.28      5.08 o
  -7   0   7       59.97       61.62      6.12 o
  -5   0   7      235.18      249.39      7.69 o
  -3   0   7      175.72      177.88      5.26 o
  -1   0   7     6149.70     6461.61     48.02 o
   1   0   7      464.13      443.88     17.85 o
   3   0   7      120.27      111.74      6.09 o
   5   0   7      112.85       93.91     10.45 o
   7   0   7       64.54       63.56      8.13 o
   9   0   7      153.16      199.10     12.19 o
 -11   1   7        3.08        1.45      4.04 o
 -10   1   7        7.80        2.98      3.98 o
  -9   1   7       40.08       47.92      4.23 o
  -8   1   7      232.43      248.09      8.50 o
  -7   1   7        4.01        6.00      2.85 o
  -6   1   7      179.70      182.17      5.19 o
  -5   1   7       61.76       61.69      2.88 o
  -4   1   7     3790.99     3890.13     50.74 o
  -3   1   7     2504.04     2676.26     16.42 o
  -2   1   7       50.43       49.16      2.29 o
  -1   1   7      917.62      864.10      6.65 o
   0   1   7     1063.26     1062.21      8.26 o
   1   1   7     1035.86     1151.14      7.90 o
   2   1   7      814.26      794.86      7.37 o
   3   1   7     1876.65     1854.30     17.97 o
   4   1   7        0.52        1.24      0.51 o
   5   1   7       35.13       33.97      3.52 o
   6   1   7       20.12       18.44      4.98 o
   7   1   7       34.12       38.83      4.81 o
   8   1   7       95.63       99.07      6.20 o
   9   1   7      133.59      147.64      6.58 o
  10   1   7        3.98        1.52      5.55 o
 -11   2   7       20.65       14.52      4.90 o
 -10   2   7       21.64       12.40      4.70 o
  -9   2   7        3.64        5.27      3.81 o
  -8   2   7        6.76        6.48      4.06 o
  -7   2   7       43.53       51.01      3.83 o
  -6   2   7      170.26      151.27      4.10 o
  -5   2   7      453.61      424.50      5.99 o
  -4   2   7      106.60      113.75      3.93 o
  -3   2   7     1229.42     1189.65     13.74 o
  -2   2   7       38.15       16.14      2.17 o
  -1   2   7      422.59      463.77      4.89 o
   0   2   7      711.74      691.03      5.73 o
   1   2   7     1947.31     1945.82     12.13 o
   2   2   7      396.75      398.46      5.93 o
   3   2   7        0.66        0.13      1.26 o
   4   2   7      332.50      345.38      2.84 o
   5   2   7      143.36      148.03      5.00 o
   6   2   7        0.17       -1.02      3.17 o
   7   2   7       10.22       14.31      4.57 o
   8   2   7        3.60        1.75      4.42 o
   9   2   7        1.95        0.38      4.84 o
  10   2   7        6.17        2.14      5.00 o
 -11   3   7        0.17        3.44      4.15 o
 -10   3   7        1.19        4.79      3.91 o
  -9   3   7       36.73       46.76      4.23 o
  -8   3   7      243.23      269.41      8.71 o
  -7   3   7       24.77       33.23      3.13 o
  -6   3   7        2.52        6.83      2.46 o
  -5   3   7       87.55       79.61      3.01 o
  -4   3   7       42.09       38.41      2.35 o
  -3   3   7       12.91       17.86      2.50 o
  -2   3   7       23.85       17.49      2.10 o
  -1   3   7        9.12       13.95      3.40 o
   0   3   7      740.07      678.56      5.39 o
   1   3   7     1579.55     1697.51     12.78 o
   2   3   7        4.11        8.90      1.43 o
   3   3   7       49.70       61.24      1.80 o
   4   3   7      957.99      971.54      6.30 o
   5   3   7      109.72      108.61      3.54 o
   6   3   7      734.83      704.42     10.32 o
   7   3   7      239.18      241.22      6.65 o
   8   3   7       81.91       87.71      5.24 o
   9   3   7        2.31        4.31      4.54 o
  10   3   7        5.71        5.87      5.20 o
 -11   4   7        0.01       -3.56      4.93 o
 -10   4   7        0.25        2.71      3.71 o
  -9   4   7        1.54        2.02      3.06 o
  -8   4   7        0.05       -1.82      2.71 o
  -7   4   7        4.52        4.70      2.85 o
  -6   4   7      276.82      269.07      4.65 o
  -5   4   7      372.45      372.78      4.74 o
  -4   4   7       51.97       70.31      2.32 o
  -3   4   7     1008.83     1079.30      7.98 o
  -2   4   7      325.35      317.05      3.34 o
  -1   4   7     2588.42     2786.25     15.90 o
   0   4   7      385.04      363.98      4.74 o
   1   4   7      778.53      867.66      6.68 o
   2   4   7       84.33      100.50      2.63 o
   3   4   7      380.37      379.70      3.61 o
   4   4   7       93.62       99.82      2.31 o
   5   4   7        0.96        0.48      1.06 o
   6   4   7      182.24      170.49      5.13 o
   7   4   7        0.90        0.65      3.28 o
   8   4   7        0.32        5.09      4.68 o
   9   4   7        1.92        2.31      4.78 o
  10   4   7        0.87        0.93      4.75 o
 -11   5   7        0.74        3.88      3.24 o
 -10   5   7        1.88        2.63      3.71 o
  -9   5   7        1.75       -0.63      3.08 o
  -8   5   7       49.74       55.56      3.43 o
  -7   5   7       22.99       23.72      2.74 o
  -6   5   7      499.51      501.80      5.81 o
  -5   5   7        8.71        9.92      1.93 o
  -4   5   7        1.54        1.83      1.74 o
  -3   5   7      767.69      756.56      6.14 o
  -2   5   7      780.19      831.75      5.88 o
  -1   5   7      177.53      171.69      3.01 o
   0   5   7      287.45      294.00      5.32 o
   1   5   7     1594.05     1676.92      9.04 o
   2   5   7      346.24      309.14      3.05 o
   3   5   7      197.83      222.73      2.84 o
   4   5   7       12.74        9.22      1.75 o
   5   5   7      286.39      308.82      5.07 o
   6   5   7       57.14       46.19      4.38 o
   7   5   7      130.18      117.98      5.60 o
   8   5   7       33.11       30.14      4.57 o
   9   5   7        0.04       -0.09      3.81 o
  10   5   7        0.09        2.49      5.37 o
 -10   6   7       30.68       23.02      8.46 o
  -9   6   7       12.14        2.84      3.27 o
  -8   6   7        6.48        5.61      2.41 o
  -7   6   7       19.53       23.38      3.48 o
  -6   6   7      230.54      229.83      3.99 o
  -5   6   7       36.65       40.74      2.08 o
  -4   6   7      524.48      530.26      5.40 o
  -3   6   7      196.43      204.39      3.80 o
  -2   6   7      548.78      576.39      6.27 o
  -1   6   7      384.81      406.50      4.20 o
   0   6   7     2406.58     2367.33     11.61 o
   1   6   7       55.71       55.55      2.17 o
   2   6   7      136.69      110.61      2.48 o
   3   6   7        0.30       -1.66      1.66 o
   4   6   7       50.41       55.35      4.55 o
   5   6   7      266.58      287.92      3.90 o
   6   6   7      125.08      133.89      3.58 o
   7   6   7       16.07       22.47      3.94 o
   8   6   7        6.36        5.57      4.04 o
   9   6   7        0.89       -0.33      4.50 o
 -10   7   7        8.58        3.41      2.68 o
  -9   7   7        0.23       -0.55      2.10 o
  -8   7   7       46.96       38.56     10.04 o
  -7   7   7       52.59       57.87      5.18 o
  -6   7   7       73.69       77.60      2.98 o
  -5   7   7       30.62       30.68      1.81 o
  -4   7   7      218.73      221.68      2.45 o
  -3   7   7        5.88        8.52      0.79 o
  -2   7   7        2.85        2.74      1.27 o
  -1   7   7       33.05       32.13      1.31 o
   0   7   7      183.38      190.41      2.79 o
   1   7   7       39.94       42.69      2.68 o
   2   7   7       51.24       56.05      3.44 o
   3   7   7       11.70       18.98      1.91 o
   4   7   7      377.08      408.40      5.54 o
   5   7   7      903.25      883.64      8.67 o
   6   7   7      333.34      350.91      7.50 o
   7   7   7        0.11        2.75      3.37 o
   8   7   7        4.36       -0.22      4.29 o
   9   7   7       27.49       -0.90      4.12 o
 -10   8   7        2.78        1.08      3.15 o
  -9   8   7        3.40        2.05      3.19 o
  -8   8   7       69.85       67.44      3.37 o
  -7   8   7       54.00       56.33      2.90 o
  -6   8   7       39.60       30.36      1.62 o
  -5   8   7       26.38       27.78      1.17 o
  -4   8   7      274.75      288.34      5.16 o
  -3   8   7      164.69      152.27      6.91 o
  -2   8   7      144.76      147.19      4.15 o
  -1   8   7      598.10      548.04      5.24 o
   0   8   7      199.89      175.45      2.18 o
   1   8   7      343.12      345.38      3.21 o
   2   8   7       23.00       27.32      1.96 o
   3   8   7      592.41      563.71      4.93 o
   4   8   7      101.65       93.37      3.38 o
   5   8   7        0.45        0.88      1.96 o
   6   8   7       37.65       36.85      3.34 o
   7   8   7        0.06        0.50      3.09 o
   8   8   7       16.44       -0.39      3.50 o
   9   8   7        0.45       -1.74      4.05 o
  -9   9   7        2.59        0.01      3.38 o
  -8   9   7        0.29        3.09      4.00 o
  -7   9   7       28.43       27.93      8.48 o
  -6   9   7       12.67       12.86      1.81 o
  -5   9   7       58.43       62.05      3.96 o
  -4   9   7       25.52       24.33      3.68 o
  -3   9   7      371.20      367.10      6.46 o
  -2   9   7      356.34      381.34      6.67 o
  -1   9   7      572.74      562.11      6.57 o
   0   9   7       11.29       12.63      0.79 o
   1   9   7       22.78       21.61      1.94 o
   2   9   7       82.09       83.87      2.14 o
   3   9   7        0.11        2.22      1.78 o
   4   9   7       44.86       34.26      2.83 o
   5   9   7      207.08      218.81      4.00 o
   6   9   7        2.43        1.61      2.63 o
   7   9   7        3.26        4.18      3.68 o
   8   9   7        3.95        1.43      3.61 o
  -8  10   7        6.53        2.42      4.00 o
  -7  10   7       81.07       74.85      4.70 o
  -6  10   7      158.59      141.90      5.33 o
  -5  10   7        1.53        5.22      3.36 o
  -4  10   7        3.67        6.59      3.22 o
  -3  10   7       69.15       79.38      5.36 o
  -2  10   7       16.49       15.50      3.27 o
  -1  10   7      434.31      405.73      7.43 o
   0  10   7      130.42      131.42      3.99 o
   1  10   7      254.65      255.91      3.26 o
   2  10   7       26.82       35.62      1.93 o
   3  10   7       65.81       54.65      2.44 o
   4  10   7       11.35        9.73      2.70 o
   5  10   7       17.31        6.34      2.48 o
   6  10   7       13.36       15.41      3.07 o
   7  10   7        0.49       -2.51      3.58 o
   8  10   7        6.71        5.79      4.32 o
  -8  11   7       13.76        4.81      4.17 o
  -7  11   7       20.96       11.12      4.79 o
  -6  11   7       19.63       10.92      4.99 o
  -5  11   7       20.24       12.86      3.71 o
  -4  11   7       28.60       22.32      4.70 o
  -3  11   7       26.51       29.42      6.87 o
  -2  11   7       38.84       39.79      3.94 o
  -1  11   7      108.03      117.93      7.96 o
   0  11   7      131.17      146.15      4.03 o
   1  11   7       54.67       48.27      1.77 o
   2  11   7       87.35       76.60      2.02 o
   3  11   7        5.14        4.78      1.87 o
   4  11   7       10.44        8.60      2.61 o
   5  11   7       22.65       14.26      2.59 o
   6  11   7       23.17       35.61      4.11 o
   7  11   7       64.72       73.89      6.33 o
  -7  12   7        0.21        2.98      4.36 o
  -6  12   7       14.01        3.81      4.24 o
  -5  12   7        0.14       -0.45      3.88 o
  -4  12   7        4.76        5.36      3.83 o
  -3  12   7        1.99        4.04      3.61 o
  -2  12   7       21.52       24.75      3.92 o
  -1  12   7       54.34       51.27      6.28 o
   0  12   7        2.02        3.06      2.80 o
   1  12   7       16.41       21.39      3.16 o
   2  12   7        0.86        1.21      2.48 o
   3  12   7       16.28       10.24      1.89 o
   4  12   7        2.97        3.47      2.35 o
   5  12   7       96.61      107.95      3.26 o
   6  12   7        1.21        0.57      2.95 o
  -6  13   7       23.22       16.49      9.01 o
  -5  13   7       37.26       40.97     10.05 o
  -4  13   7       55.54       77.85      4.57 o
  -3  13   7       20.04       18.79      3.70 o
  -2  13   7       32.09       30.81      4.07 o
  -1  13   7        3.89        1.88      2.93 o
   0  13   7        1.19        3.38      2.73 o
   1  13   7        0.76        1.17      2.55 o
   2  13   7        6.61       11.70      5.09 o
   3  13   7        2.43       -0.10      3.09 o
   4  13   7       96.30      100.16      4.71 o
   5  13   7        0.41        2.75      3.49 o
  -4  14   7       21.96       26.14      4.16 o
  -3  14   7        0.59       -2.85      3.57 o
  -2  14   7      149.94      166.37      4.81 o
  -1  14   7       20.92       21.24      3.45 o
   0  14   7        4.99        1.89      3.20 o
   1  14   7       19.09       12.26      3.61 o
   2  14   7       34.45       30.88      4.49 o
   3  14   7       10.21        7.17      4.51 o
 -10   0   8       39.21       51.24     11.03 o
  -8   0   8      347.23      349.21     11.90 o
  -6   0   8     1130.49     1155.58     23.22 o
  -4   0   8      601.12      551.05      8.93 o
  -2   0   8     4489.28     4790.99     38.52 o
   0   0   8     5181.72     5252.97     90.26 o
   2   0   8     3169.58     3336.49     38.89 o
   4   0   8       13.21        6.93      0.86 o
   6   0   8       37.67       41.64      6.11 o
   8   0   8       34.54       14.94     14.51 o
  10   0   8       41.12       25.32     20.90 o
 -11   1   8        3.27        2.15      4.44 o
 -10   1   8      100.56      102.15      5.44 o
  -9   1   8        2.73        4.53      3.79 o
  -8   1   8      294.23      296.17      7.06 o
  -7   1   8       59.28       59.19      3.80 o
  -6   1   8       90.20       86.74      4.11 o
  -5   1   8       83.01       85.91      3.46 o
  -4   1   8      726.63      673.45      6.51 o
  -3   1   8      421.59      421.80      7.92 o
  -2   1   8      419.07      358.65      4.43 o
  -1   1   8      263.88      267.26      3.58 o
   0   1   8       73.28       95.88      2.94 o
   1   1   8        9.06        9.43      2.10 o
   2   1   8       37.20       18.29      2.79 o
   3   1   8      355.60      388.09      7.55 o
   4   1   8      553.27      559.44      4.86 o
   5   1   8        2.82        4.87      2.83 o
   6   1   8      122.06      131.05      4.35 o
   7   1   8       72.94       65.45      4.13 o
   8   1   8      179.92      168.32      5.83 o
   9   1   8       18.32       12.81      4.91 o
  10   1   8        8.13        9.77      5.23 o
 -11   2   8       40.67       17.86      9.01 o
 -10   2   8       14.19        7.19      3.80 o
  -9   2   8        3.27        7.18      3.43 o
  -8   2   8      384.07      382.77      6.94 o
  -7   2   8       85.38       86.56      4.06 o
  -6   2   8      101.03       99.08      5.31 o
  -5   2   8      276.51      260.18      5.28 o
  -4   2   8       14.55       14.80      2.48 o
  -3   2   8        8.10       23.92      3.39 o
  -2   2   8     1033.33     1035.10      8.50 o
  -1   2   8      782.40      866.55      7.21 o
   0   2   8      185.44      259.63      3.45 o
   1   2   8      293.93      334.14      3.93 o
   2   2   8     1551.49     1583.98     13.31 o
   3   2   8       12.80        6.50      1.22 o
   4   2   8       70.67       63.88      1.71 o
   5   2   8        2.48        1.84      1.35 o
   6   2   8      171.09      147.02      5.26 o
   7   2   8        0.77       -0.09      3.28 o
   8   2   8        6.87       13.34      7.25 o
   9   2   8       10.36        3.51      4.73 o
  10   2   8       45.22       44.48     15.20 o
 -11   3   8       12.14       13.17      6.95 o
 -10   3   8       57.16       47.75     10.81 o
  -9   3   8       95.27       96.62      6.71 o
  -8   3   8       77.44       73.55      4.72 o
  -7   3   8      664.42      648.56      7.12 o
  -6   3   8       53.41       61.60      3.11 o
  -5   3   8      149.82      143.23      3.80 o
  -4   3   8       42.68       41.34      2.53 o
  -3   3   8      538.99      551.73      5.13 o
  -2   3   8       69.86       71.66      2.68 o
  -1   3   8       30.54       22.53      2.15 o
   0   3   8       79.54       84.74      2.71 o
   1   3   8       51.39       42.31      2.77 o
   2   3   8        3.87        9.10      2.48 o
   3   3   8       22.47       29.54      2.30 o
   4   3   8       36.86       34.40      1.96 o
   5   3   8      970.23      990.00      7.96 o
   6   3   8      726.90      729.61     11.62 o
   7   3   8        4.75        7.67      4.01 o
   8   3   8       51.36       54.80      5.84 o
   9   3   8        0.15        2.83      4.54 o
  10   3   8       41.55       66.88      6.81 o
 -11   4   8        0.02        1.27      4.22 o
 -10   4   8       27.92       36.98      4.38 o
  -9   4   8       24.17       17.36      4.09 o
  -8   4   8       34.28       30.81      3.26 o
  -7   4   8      332.19      335.44      5.56 o
  -6   4   8        0.29        1.24      2.47 o
  -5   4   8     1139.54     1121.46      9.09 o
  -4   4   8      243.10      227.39      3.79 o
  -3   4   8      768.91      731.13      6.30 o
  -2   4   8      437.31      471.21      4.94 o
  -1   4   8      218.97      235.14      4.35 o
   0   4   8      168.66      189.44      4.11 o
   1   4   8     2379.00     2379.73     17.31 o
   2   4   8       49.51       64.40      2.01 o
   3   4   8       11.62       14.28      1.92 o
   4   4   8        2.15        2.81      1.38 o
   5   4   8       59.44       58.57      1.93 o
   6   4   8       53.63       67.68      6.10 o
   7   4   8      205.09      228.20      7.52 o
   8   4   8        5.92        4.91      4.34 o
   9   4   8        4.95        3.25      4.54 o
  10   4   8       18.14       15.81      7.77 o
 -11   5   8        2.89        0.29      6.09 o
 -10   5   8        1.77       -1.12      3.15 o
  -9   5   8        5.32        6.67      3.15 o
  -8   5   8        2.72       -0.61      2.45 o
  -7   5   8       35.33       30.93      2.82 o
  -6   5   8      518.87      489.71      5.52 o
  -5   5   8      620.02      623.96      6.23 o
  -4   5   8      152.14      144.56      3.77 o
  -3   5   8        5.76        7.68      1.97 o
  -2   5   8      157.01      163.77      2.61 o
  -1   5   8      531.05      540.49      4.69 o
   0   5   8       65.41       67.94      3.04 o
   1   5   8       26.09       31.62      2.21 o
   2   5   8        8.83       11.99      2.24 o
   3   5   8      581.28      593.42      4.94 o
   4   5   8        0.04       -0.78      1.47 o
   5   5   8      116.59      125.73      2.32 o
   6   5   8       40.89       52.03      2.75 o
   7   5   8        4.79       10.10      4.49 o
   8   5   8        0.99        1.90      4.44 o
   9   5   8       10.77        8.36      7.70 o
 -10   6   8        0.14       -1.23      2.72 o
  -9   6   8       14.64        9.10      3.87 o
  -8   6   8        4.58        1.46      2.71 o
  -7   6   8        6.88        6.95      2.61 o
  -6   6   8      149.67      147.86      3.48 o
  -5   6   8       28.90       27.35      3.69 o
  -4   6   8      259.92      246.89      5.66 o
  -3   6   8      770.69      763.93     10.78 o
  -2   6   8      231.50      230.97      2.84 o
  -1   6   8      549.96      573.76      5.58 o
   0   6   8       47.89       51.62      2.50 o
   1   6   8       90.69       88.34      2.49 o
   2   6   8      110.08      127.78      3.05 o
   3   6   8      117.92      126.50      2.54 o
   4   6   8        1.06        4.90      1.92 o
   5   6   8      582.56      582.94      7.25 o
   6   6   8       44.79       43.28      3.25 o
   7   6   8       34.08       47.71      4.44 o
   8   6   8       11.13        4.30      5.18 o
   9   6   8       12.37        4.52      5.25 o
 -10   7   8       19.28        8.60      3.50 o
  -9   7   8        0.15       -0.76      2.50 o
  -8   7   8        7.95        4.45      2.60 o
  -7   7   8        1.62        0.72      2.60 o
  -6   7   8        5.63        2.87      1.93 o
  -5   7   8      676.10      637.62      6.73 o
  -4   7   8       91.19       84.00      2.77 o
  -3   7   8       79.85       73.41      2.76 o
  -2   7   8       18.86       17.96      1.52 o
  -1   7   8      564.48      566.51      5.21 o
   0   7   8        0.87       -0.55      1.10 o
   1   7   8       28.45       29.58      1.84 o
   2   7   8       51.46       59.57      2.42 o
   3   7   8      427.85      391.61      4.05 o
   4   7   8      790.97      779.99      8.08 o
   5   7   8       20.25       27.59      2.39 o
   6   7   8       95.11      113.17      3.91 o
   7   7   8       14.78       13.33      5.89 o
   8   7   8       27.34        1.55      4.57 o
   9   7   8        9.35        2.46      5.10 o
  -9   8   8        0.62        0.75      2.17 o
  -8   8   8       24.89       14.65      4.84 o
  -7   8   8        6.23        5.79      2.44 o
  -6   8   8        0.55        1.15      1.52 o
  -5   8   8       19.70       21.09      1.75 o
  -4   8   8       14.69       15.11      1.58 o
  -3   8   8      623.54      618.40      7.65 o
  -2   8   8      125.11      126.18      2.97 o
  -1   8   8       16.16       14.65      1.32 o
   0   8   8        0.02        0.61      1.02 o
   1   8   8       10.84       10.90      1.73 o
   2   8   8       78.80       82.92      2.17 o
   3   8   8      265.92      275.10      3.85 o
   4   8   8       33.47       45.87      3.28 o
   5   8   8        0.03        0.75      2.07 o
   6   8   8        0.16        0.53      2.55 o
   7   8   8       31.46       35.20     12.57 o
   8   8   8        3.55       -0.10      3.82 o
  -9   9   8        8.27        0.81      3.87 o
  -8   9   8        8.91        3.35      3.90 o
  -7   9   8        6.03        3.82      2.51 o
  -6   9   8        4.27        2.81      1.79 o
  -5   9   8       16.20       10.33      3.85 o
  -4   9   8       59.37       59.68      4.26 o
  -3   9   8       45.70       45.44      4.42 o
  -2   9   8      117.39      102.41      4.04 o
  -1   9   8      414.24      430.55      7.51 o
   0   9   8       73.59       65.98      1.54 o
   1   9   8       30.32       25.53      1.79 o
   2   9   8       85.25       79.18      2.10 o
   3   9   8        4.00        5.42      2.02 o
   4   9   8      199.65      193.42      3.67 o
   5   9   8        0.61       -0.34      2.29 o
   6   9   8       55.40       63.22      3.69 o
   7   9   8        0.01       -0.32      3.47 o
   8   9   8        0.01        0.63      4.05 o
  -8  10   8        1.22        0.44      4.01 o
  -7  10   8       33.07       18.29     11.60 o
  -6  10   8       39.38       16.36     11.42 o
  -5  10   8       21.61       11.80      4.06 o
  -4  10   8      347.09      344.79      6.08 o
  -3  10   8        0.56        2.30      3.39 o
  -2  10   8      113.58      126.41      4.58 o
  -1  10   8     1032.62     1008.11      9.55 o
   0  10   8     1242.19     1228.95     11.03 o
   1  10   8        0.66        0.76      1.61 o
   2  10   8      246.01      237.88      3.64 o
   3  10   8        4.42        7.53      2.26 o
   4  10   8        4.20        9.43      2.42 o
   5  10   8        2.20        5.39      2.46 o
   6  10   8        1.54        5.50      3.32 o
   7  10   8       17.70        4.38      4.11 o
  -7  11   8        1.03       -0.65      4.62 o
  -6  11   8      102.91      102.00      5.50 o
  -5  11   8       20.61       18.30      6.11 o
  -4  11   8       34.43       32.46      7.79 o
  -3  11   8        7.70        6.74      4.48 o
  -2  11   8      122.86      140.23      8.88 o
  -1  11   8       47.87       49.43      3.71 o
   0  11   8       68.14       68.06      3.92 o
   1  11   8        5.04        3.20      0.98 o
   2  11   8       15.23        9.38      1.81 o
   3  11   8      139.81      147.07      3.08 o
   4  11   8        0.04        1.26      2.02 o
   5  11   8        0.39        0.63      2.19 o
   6  11   8        8.00        7.69      2.56 o
  -6  12   8        4.98        2.02      3.96 o
  -5  12   8       18.06       14.71      7.12 o
  -4  12   8       60.87       72.81      4.82 o
  -3  12   8       71.11       70.12      4.26 o
  -2  12   8       37.97       44.09      3.97 o
  -1  12   8      113.28      108.66      4.45 o
   0  12   8        4.75        6.80      4.06 o
   1  12   8      131.10      119.17      4.08 o
   2  12   8       10.73       10.56      3.18 o
   3  12   8       12.83       17.25      2.04 o
   4  12   8        0.11       -0.58      2.14 o
   5  12   8        8.81        9.66      2.27 o
  -5  13   8        7.68        3.00      5.07 o
  -4  13   8        3.60       -0.91      3.80 o
  -3  13   8       23.21        4.83      4.27 o
  -2  13   8       17.07       12.95      3.51 o
  -1  13   8       11.88       11.27      4.90 o
   0  13   8        3.11        6.63      3.53 o
   1  13   8        6.95        4.74      3.39 o
   2  13   8        2.90        1.89      2.86 o
   3  13   8       21.13       19.43      4.60 o
   4  13   8       13.63       12.96      4.44 o
  -3  14   8       39.95       54.86      5.04 o
  -2  14   8        0.01        3.32      4.57 o
  -1  14   8        0.14       -2.56      3.57 o
   0  14   8        3.01        6.31      4.24 o
   1  14   8        0.27       -2.73      2.95 o
   2  14   8        1.79        1.24      3.65 o
 -11   0   9       92.18      142.50      9.96 o
  -9   0   9       27.17       23.15      5.41 o
  -7   0   9      137.45      134.57      5.94 o
  -5   0   9       47.48       50.96      4.51 o
  -3   0   9     3501.49     3407.36     71.54 o
  -1   0   9     1159.01     1168.53     12.21 o
   1   0   9       12.49       15.25      3.95 o
   3   0   9       19.37       26.70      5.51 o
   5   0   9        1.16        1.02      3.90 o
   7   0   9        3.71        3.92      4.93 o
   9   0   9        8.72        5.00      6.97 o
 -11   1   9       39.40       20.64     11.65 o
 -10   1   9        0.31        0.23      3.38 o
  -9   1   9       32.68       35.25      3.99 o
  -8   1   9       30.64       28.11      3.71 o
  -7   1   9       29.44       24.80      3.71 o
  -6   1   9       68.59       56.15      4.09 o
  -5   1   9        2.14        1.19      2.96 o
  -4   1   9       99.34      102.67      3.52 o
  -3   1   9       28.75       37.25      3.66 o
  -2   1   9      282.88      277.98      4.63 o
  -1   1   9     4663.35     4742.87     26.59 o
   0   1   9       95.02       97.90      2.89 o
   1   1   9        8.59        3.35      2.10 o
   2   1   9       42.06       55.97      4.13 o
   3   1   9       47.68       34.76      4.09 o
   4   1   9       89.75       95.58      1.80 o
   5   1   9        2.36        8.83      3.67 o
   6   1   9       66.03       88.13      5.99 o
   7   1   9       83.20      100.45      4.92 o
   8   1   9        3.54        2.27      4.13 o
   9   1   9        4.10        4.63      5.04 o
  10   1   9        0.33       -4.45      5.10 o
 -11   2   9        0.76        0.15      3.61 o
 -10   2   9       62.76       79.99      5.29 o
  -9   2   9        1.63       -0.30      3.38 o
  -8   2   9        0.03        0.63      3.53 o
  -7   2   9      235.73      239.79      4.84 o
  -6   2   9      176.92      175.21      5.21 o
  -5   2   9      221.43      214.99      4.57 o
  -4   2   9       13.50        9.56      2.58 o
  -3   2   9      428.32      423.49      5.77 o
  -2   2   9       64.03       53.70      3.52 o
  -1   2   9      584.85      567.26      6.33 o
   0   2   9      139.91      124.43      3.20 o
   1   2   9        8.25        5.99      2.40 o
   2   2   9      293.29      273.13      4.93 o
   3   2   9      174.50      170.42     10.01 o
   4   2   9       85.50       89.25      1.95 o
   5   2   9      165.07      155.93      4.90 o
   6   2   9       99.15       90.09      4.52 o
   7   2   9       43.10       50.91      4.13 o
   8   2   9        0.17        1.17      3.97 o
   9   2   9        1.35        6.16      4.70 o
  10   2   9       20.23       18.72      7.29 o
 -11   3   9        6.83        0.91      3.62 o
 -10   3   9       33.81       12.61      6.62 o
  -9   3   9       14.85       14.91      3.61 o
  -8   3   9      155.62      179.32      4.88 o
  -7   3   9       58.47       60.54      3.94 o
  -6   3   9       48.20       48.12      3.56 o
  -5   3   9      232.93      243.17      4.57 o
  -4   3   9        7.56       11.78      3.08 o
  -3   3   9      254.69      250.69      3.74 o
  -2   3   9      127.34      119.28      2.92 o
  -1   3   9      186.88      176.65      3.88 o
   0   3   9      175.51      173.47      3.23 o
   1   3   9      700.51      698.97      7.76 o
   2   3   9      363.62      361.31      6.70 o
   3   3   9        3.26        1.77      1.66 o
   4   3   9      225.25      236.40      3.14 o
   5   3   9     1335.17     1335.46      8.43 o
   6   3   9      309.48      333.87      6.08 o
   7   3   9        5.41        6.20      3.83 o
   8   3   9        1.07        3.35      4.56 o
   9   3   9        1.89        1.44      4.30 o
  10   3   9       26.18       28.01      6.70 o
 -11   4   9       14.69        8.05      5.86 o
 -10   4   9        8.46       11.02      4.31 o
  -9   4   9        3.56       -0.55      4.28 o
  -8   4   9       76.55       88.81      4.42 o
  -7   4   9        2.01        0.21      2.43 o
  -6   4   9       31.04       30.60      3.39 o
  -5   4   9      180.36      197.45      3.95 o
  -4   4   9        9.70        8.49      2.58 o
  -3   4   9        7.18        4.67      2.25 o
  -2   4   9      888.83      843.28      7.12 o
  -1   4   9        1.76        2.03      2.01 o
   0   4   9      126.88      132.49      3.02 o
   1   4   9        1.36        1.45      2.78 o
   2   4   9        8.88        5.55      2.10 o
   3   4   9       28.83       31.12      2.07 o
   4   4   9      212.54      223.41      3.11 o
   5   4   9      255.50      231.72      2.72 o
   6   4   9      248.86      235.41      3.37 o
   7   4   9       92.68      103.95      4.64 o
   8   4   9      169.47      180.68      5.58 o
   9   4   9       86.83       89.08      5.91 o
 -10   5   9       15.57       12.26      3.82 o
  -9   5   9      174.11      177.23      6.91 o
  -8   5   9      110.83      137.22      4.54 o
  -7   5   9      100.60      106.78      3.50 o
  -6   5   9       72.73       74.20      2.96 o
  -5   5   9        6.00       10.20      2.55 o
  -4   5   9      360.67      353.45      4.90 o
  -3   5   9      457.12      423.88      4.90 o
  -2   5   9      599.28      558.08      5.93 o
  -1   5   9       33.65       28.23      2.01 o
   0   5   9        7.83        6.58      2.62 o
   1   5   9       31.55       36.71      2.82 o
   2   5   9      358.30      356.14      3.60 o
   3   5   9       55.84       45.71      2.03 o
   4   5   9        9.37        9.75      1.74 o
   5   5   9        0.19        0.12      1.42 o
   6   5   9      214.58      230.01      4.02 o
   7   5   9        6.37       11.36      3.98 o
   8   5   9        3.95        6.24      4.14 o
   9   5   9        0.64        0.78      3.93 o
 -10   6   9       10.66        2.84      3.07 o
  -9   6   9        0.13        3.44      3.23 o
  -8   6   9      127.24      128.38      3.90 o
  -7   6   9       75.56       77.39      3.77 o
  -6   6   9      183.41      185.60      3.64 o
  -5   6   9       82.93       78.84      3.02 o
  -4   6   9        1.51        0.68      1.52 o
  -3   6   9       27.16       40.99      3.48 o
  -2   6   9       97.07       98.17      2.52 o
  -1   6   9      562.97      555.62      6.12 o
   0   6   9      763.52      751.77      5.97 o
   1   6   9      123.94      135.30      2.56 o
   2   6   9       80.43       75.14      2.44 o
   3   6   9       76.59       68.81      2.31 o
   4   6   9       15.82       13.26      2.07 o
   5   6   9      129.65      148.99      3.79 o
   6   6   9       62.68       53.79      2.67 o
   7   6   9        0.36        0.13      3.12 o
   8   6   9       10.99        7.01      4.99 o
   9   6   9       39.76       16.25     12.24 o
 -10   7   9       17.40        5.91      3.38 o
  -9   7   9       30.67       10.32      7.97 o
  -8   7   9        3.27        2.53      2.66 o
  -7   7   9        4.88        4.32      2.26 o
  -6   7   9      162.21      169.44      3.73 o
  -5   7   9       36.58       38.30      2.61 o
  -4   7   9      803.33      811.31      7.06 o
  -3   7   9       17.03       17.49      1.60 o
  -2   7   9      331.74      336.22      7.21 o
  -1   7   9       62.56       64.84      2.77 o
   0   7   9      339.51      329.72      3.56 o
   1   7   9        0.38       -0.39      1.80 o
   2   7   9       44.28       36.70      2.59 o
   3   7   9       90.93      104.10      2.80 o
   4   7   9      121.29      114.65      2.77 o
   5   7   9       14.13       12.73      2.37 o
   6   7   9        5.82       11.27      2.67 o
   7   7   9        0.26       -0.39      2.92 o
   8   7   9        0.87       -0.27      3.52 o
  -9   8   9        0.07        0.41      2.58 o
  -8   8   9       27.50       16.97      6.83 o
  -7   8   9       14.95        8.17      3.01 o
  -6   8   9        4.50        5.42      1.75 o
  -5   8   9       12.85        6.11      1.77 o
  -4   8   9       63.76       68.17      2.37 o
  -3   8   9        1.46        1.03      1.31 o
  -2   8   9        3.51        4.47      0.88 o
  -1   8   9       41.55       47.93      2.07 o
   0   8   9       30.60       39.13      2.39 o
   1   8   9        4.73        4.54      1.71 o
   2   8   9       61.26       54.10      2.14 o
   3   8   9       85.00       97.03      2.44 o
   4   8   9       34.38       37.14      3.28 o
   5   8   9        0.32        3.48      2.01 o
   6   8   9       17.60       10.64      2.71 o
   7   8   9       37.39       53.59      4.71 o
   8   8   9       34.93        6.28      6.92 o
  -9   9   9       54.73       50.03     20.48 o
  -8   9   9       11.18        2.08      4.48 o
  -7   9   9       25.17        6.32      5.13 o
  -6   9   9        0.08       -1.64      1.84 o
  -5   9   9       82.40       83.01      4.47 o
  -4   9   9       16.13       11.76      3.84 o
  -3   9   9      185.52      174.88      4.83 o
  -2   9   9      109.16       92.39      5.01 o
  -1   9   9       16.20       15.47      0.93 o
   0   9   9      127.07      126.84      2.58 o
   1   9   9       74.82       88.10      3.01 o
   2   9   9      182.72      193.92      2.94 o
   3   9   9      171.72      156.11      5.45 o
   4   9   9       67.22       50.50      3.25 o
   5   9   9        6.94        4.14      2.21 o
   6   9   9       12.23       10.62      2.63 o
   7   9   9        5.72        1.83      3.42 o
  -8  10   9       14.52        1.68      4.55 o
  -7  10   9       57.58       71.21      5.55 o
  -6  10   9        9.61        4.25      4.09 o
  -5  10   9       39.28       39.70     11.35 o
  -4  10   9        0.56       -0.17      3.76 o
  -3  10   9       22.20       13.49      4.68 o
  -2  10   9      465.54      459.04      6.72 o
  -1  10   9      213.02      233.44      7.14 o
   0  10   9       17.54       13.93      1.35 o
   1  10   9      127.47      124.26      2.49 o
   2  10   9        0.81       -0.12      1.53 o
   3  10   9      120.55      116.68      3.26 o
   4  10   9        1.17        0.96      1.97 o
   5  10   9        0.51       -1.62      2.25 o
   6  10   9       27.11       22.65      5.37 o
   7  10   9        0.50        1.58      3.62 o
  -7  11   9        0.50       -0.13      4.29 o
  -6  11   9        5.89        3.30      4.16 o
  -5  11   9       12.44        3.51      4.11 o
  -4  11   9       38.68       35.23      8.25 o
  -3  11   9       83.71       79.19      4.83 o
  -2  11   9       54.05       49.39      4.31 o
  -1  11   9       28.03       28.91      4.33 o
   0  11   9       12.02       12.81      3.30 o
   1  11   9      177.23      177.89      3.38 o
   2  11   9        3.72        2.80      2.11 o
   3  11   9       26.68       26.11      3.36 o
   4  11   9       22.90       21.76      2.49 o
   5  11   9       19.24       12.89      2.47 o
   6  11   9        1.20        6.51      3.05 o
  -6  12   9       12.85        6.97      5.86 o
  -5  12   9       20.86        8.98      4.99 o
  -4  12   9        1.28        0.90      3.82 o
  -3  12   9       10.73        9.42      5.49 o
  -2  12   9       35.57       29.89      4.43 o
  -1  12   9       12.67       13.50      3.77 o
   0  12   9       93.01      108.43      7.67 o
   1  12   9       11.09        8.77      3.39 o
   2  12   9        0.11        4.15      3.24 o
   3  12   9       12.40        9.66      4.30 o
   4  12   9       45.08       64.07      3.45 o
   5  12   9       50.42       50.23      3.55 o
  -5  13   9      103.21      121.41     21.74 o
  -4  13   9       55.55       54.73     12.48 o
  -3  13   9       12.53        8.00      5.24 o
  -2  13   9        0.28        0.33      3.19 o
  -1  13   9        0.06       -1.27      3.66 o
   0  13   9       13.17       16.04      3.75 o
   1  13   9        0.87       -1.13      3.28 o
   2  13   9        0.61        1.10      2.87 o
   3  13   9       17.48       18.28      4.28 o
  -2  14   9        3.12       10.42      4.11 o
  -1  14   9        0.01       -0.59      3.39 o
   0  14   9       16.94       20.69      4.17 o
   1  14   9       11.19       10.47      3.40 o
 -10   0  10      196.80      228.25      9.93 o
  -8   0  10        6.76        0.46      4.17 o
  -6   0  10      433.09      424.29      9.29 o
  -4   0  10       41.13       37.84      6.24 o
  -2   0  10      745.35      723.04      9.34 o
   0   0  10     1037.80      980.34     11.99 o
   2   0  10        4.05       11.95      4.66 o
   4   0  10      804.86      805.97     15.67 o
   6   0  10       52.82       58.03      5.75 o
   8   0  10       18.06       24.19      7.60 o
 -11   1  10        3.48       -1.06      5.52 o
 -10   1  10       17.51        8.82      5.74 o
  -9   1  10        9.31        9.55      4.02 o
  -8   1  10      123.91      123.45      4.55 o
  -7   1  10        0.35        1.45      3.20 o
  -6   1  10      397.69      414.16      6.17 o
  -5   1  10        1.05        0.06      2.39 o
  -4   1  10       56.29       79.87      3.39 o
  -3   1  10        3.19        2.19      2.38 o
  -2   1  10      129.24      124.04      3.40 o
  -1   1  10       71.34       51.07      3.48 o
   0   1  10       25.07       16.44      2.77 o
   1   1  10      204.69      183.24      4.20 o
   2   1  10      292.79      257.93      5.32 o
   3   1  10      688.91      664.59      9.65 o
   4   1  10       97.68       92.18      2.83 o
   5   1  10       77.67       73.89      4.41 o
   6   1  10        7.88        6.63      4.11 o
   7   1  10       81.57       86.47      6.87 o
   8   1  10        5.19        2.44      3.88 o
   9   1  10        0.08       -2.63      4.19 o
 -11   2  10       16.79       10.79      5.17 o
 -10   2  10        0.16        1.09      3.55 o
  -9   2  10      106.18      113.68      4.66 o
  -8   2  10        7.75       10.96      3.59 o
  -7   2  10       72.82       71.04      4.66 o
  -6   2  10        7.33       12.14      2.98 o
  -5   2  10        3.44        0.48      2.42 o
  -4   2  10      102.55      104.24      3.75 o
  -3   2  10      145.17      141.84      3.45 o
  -2   2  10       17.12       20.44      2.53 o
  -1   2  10      463.39      459.65      5.78 o
   0   2  10      216.16      208.75      3.77 o
   1   2  10     1555.51     1526.34     11.86 o
   2   2  10        5.02        4.16      3.30 o
   3   2  10      401.89      419.32      8.93 o
   4   2  10       48.55       51.53      4.46 o
   5   2  10      263.46      244.91      3.74 o
   6   2  10       66.46       50.81      4.31 o
   7   2  10       87.41      104.86      5.22 o
   8   2  10        4.87        8.20      4.61 o
   9   2  10       41.56       40.39      8.45 o
 -10   3  10       43.12       45.27      5.08 o
  -9   3  10       11.47       13.66      4.57 o
  -8   3  10        0.13       -1.50      3.53 o
  -7   3  10        1.18        0.17      2.50 o
  -6   3  10        0.02       -0.18      2.84 o
  -5   3  10      226.92      229.36      4.30 o
  -4   3  10       37.98       38.22      2.87 o
  -3   3  10      286.93      290.76      5.99 o
  -2   3  10      121.20      119.62      3.57 o
  -1   3  10      752.93      749.89      6.93 o
   0   3  10       25.21       29.71      2.73 o
   1   3  10       49.04       39.51      3.66 o
   2   3  10      570.41      526.16      7.43 o
   3   3  10      150.73      138.36      3.11 o
   4   3  10      163.93      147.82      3.57 o
   5   3  10       10.91        8.66      0.98 o
   6   3  10       18.98       19.47      3.94 o
   7   3  10        0.30        1.42      3.44 o
   8   3  10        0.47        1.79      3.88 o
   9   3  10        1.13       -3.81      5.38 o
 -10   4  10       38.12       29.39      8.84 o
  -9   4  10        5.64        4.32      3.90 o
  -8   4  10      172.30      181.81      5.52 o
  -7   4  10        3.93        1.85      3.59 o
  -6   4  10       88.07       91.13      4.04 o
  -5   4  10      189.26      179.38      6.54 o
  -4   4  10       16.37       23.25      3.44 o
  -3   4  10       51.49       52.73      3.13 o
  -2   4  10       15.31        7.92      3.00 o
  -1   4  10      571.09      543.80      5.40 o
   0   4  10      109.90      115.50      4.18 o
   1   4  10      613.19      602.87      8.43 o
   2   4  10      280.19      308.24      4.84 o
   3   4  10      142.85      136.37      2.65 o
   4   4  10       19.18       20.34      2.35 o
   5   4  10        0.18       -0.26      1.26 o
   6   4  10      135.94      124.63      4.57 o
   7   4  10       97.19       91.62      5.12 o
   8   4  10       15.43        9.85      4.46 o
   9   4  10        0.39       -2.22      4.96 o
 -10   5  10        1.96        0.22      3.78 o
  -9   5  10        0.15        1.03      3.24 o
  -8   5  10       17.99       17.01      3.72 o
  -7   5  10       84.12       83.62      3.90 o
  -6   5  10       45.78       51.07      3.94 o
  -5   5  10       60.24       68.45      2.98 o
  -4   5  10      238.28      224.74      4.49 o
  -3   5  10        0.80        2.31      2.14 o
  -2   5  10        8.29        3.36      1.92 o
  -1   5  10      470.67      455.02      5.05 o
   0   5  10      346.78      371.85      5.35 o
   1   5  10       17.32       16.12      2.36 o
   2   5  10       18.38       14.06      2.69 o
   3   5  10      604.45      562.12      4.66 o
   4   5  10       26.82       32.56      3.13 o
   5   5  10       76.45       88.51      2.53 o
   6   5  10      264.15      241.67      5.77 o
   7   5  10        2.39        0.98      4.15 o
   8   5  10       46.08       49.78      5.02 o
   9   5  10       24.06       21.29      5.91 o
 -10   6  10       11.47        7.76      4.36 o
  -9   6  10        9.96        5.89      4.90 o
  -8   6  10        5.65        3.38      3.37 o
  -7   6  10       89.02       95.26      3.98 o
  -6   6  10       94.79       88.49      3.01 o
  -5   6  10      102.05       90.60      3.12 o
  -4   6  10      225.10      199.07      3.34 o
  -3   6  10      149.65      144.04      3.26 o
  -2   6  10       59.74       53.53      3.09 o
  -1   6  10      377.99      377.18      5.19 o
   0   6  10      139.80      139.22      3.81 o
   1   6  10      336.38      324.59      4.94 o
   2   6  10        3.79        1.02      2.04 o
   3   6  10       75.20       87.56      2.39 o
   4   6  10      211.59      191.03      3.27 o
   5   6  10        0.84        2.52      1.68 o
   6   6  10       11.36       15.88      2.86 o
   7   6  10       21.06       15.47      7.92 o
   8   6  10        0.03        2.72      3.79 o
  -9   7  10        7.02        3.84      2.69 o
  -8   7  10        0.07        0.11      2.04 o
  -7   7  10        1.35       -0.57      1.99 o
  -6   7  10        1.16        2.06      2.24 o
  -5   7  10       22.88       28.46      2.01 o
  -4   7  10       35.76       37.69      2.17 o
  -3   7  10       29.18       29.66      1.70 o
  -2   7  10      940.04      922.43     10.41 o
  -1   7  10        5.08        3.87      1.81 o
   0   7  10        4.58        3.46      1.62 o
   1   7  10        9.38       11.11      2.05 o
   2   7  10      155.06      164.18      3.44 o
   3   7  10       18.07       17.79      2.09 o
   4   7  10      225.86      214.45      3.68 o
   5   7  10      105.89      121.55      3.31 o
   6   7  10        1.14       -1.02      2.55 o
   7   7  10       62.25       61.33      4.68 o
   8   7  10       14.94        3.44      4.20 o
  -9   8  10        5.61       -2.03      4.93 o
  -8   8  10        0.74        3.18      2.92 o
  -7   8  10       43.98       52.93      5.01 o
  -6   8  10       32.61       36.85      2.44 o
  -5   8  10       71.91       57.76      2.09 o
  -4   8  10       55.40       58.70      3.91 o
  -3   8  10      213.47      229.25      3.21 o
  -2   8  10       20.78       24.11      2.48 o
  -1   8  10       23.06       33.67      3.59 o
   0   8  10      164.39      176.49      3.31 o
   1   8  10       39.15       41.99      2.53 o
   2   8  10        1.99        1.85      1.95 o
   3   8  10      147.51      149.51      2.99 o
   4   8  10      105.01      114.05      3.13 o
   5   8  10        0.04        0.06      2.21 o
   6   8  10        0.12       -0.40      2.48 o
   7   8  10        4.89        1.15      3.89 o
   8   8  10       43.85       54.06     10.87 o
  -8   9  10       23.70        8.09      5.81 o
  -7   9  10        0.02        0.79      3.84 o
  -6   9  10       20.80       22.98      4.80 o
  -5   9  10        1.32       -0.36      1.33 o
  -4   9  10       36.27       28.71      9.43 o
  -3   9  10       41.21       49.81      4.95 o
  -2   9  10       26.79       26.80      3.32 o
  -1   9  10       62.26       69.91      1.72 o
   0   9  10        0.20        1.44      1.50 o
   1   9  10        0.23        0.39      1.57 o
   2   9  10      239.76      252.44      3.32 o
   3   9  10       46.83       54.87      3.34 o
   4   9  10        1.11        0.70      2.07 o
   5   9  10       38.33       33.97      2.92 o
   6   9  10       34.96       35.37      5.60 o
   7   9  10       15.92        5.75      3.81 o
  -7  10  10       10.27        6.05      4.46 o
  -6  10  10       19.98       14.88      4.92 o
  -5  10  10        0.85       -0.44      3.54 o
  -4  10  10      252.77      275.49      6.89 o
  -3  10  10      142.32      153.55      5.55 o
  -2  10  10       32.66       35.78      4.07 o
  -1  10  10       11.55       10.90      4.41 o
   0  10  10       16.17       14.31      1.48 o
   1  10  10        7.15        5.27      1.58 o
   2  10  10       97.82       78.99      2.60 o
   3  10  10        0.13        0.57      1.90 o
   4  10  10       47.21       50.76      3.12 o
   5  10  10        0.97        0.98      2.32 o
   6  10  10        3.03        3.21      2.61 o
  -7  11  10        7.46        6.19      5.10 o
  -6  11  10       11.52        9.77      4.51 o
  -5  11  10       14.55        5.11      4.58 o
  -4  11  10       15.92        3.54      4.32 o
  -3  11  10        4.50        2.63      4.47 o
  -2  11  10       91.86      100.37      5.76 o
  -1  11  10       58.73       71.21      6.79 o
   0  11  10        9.00        7.35      3.69 o
   1  11  10        3.85        2.54      3.31 o
   2  11  10        0.02        2.18      1.92 o
   3  11  10       45.40       49.10      3.17 o
   4  11  10      173.27      195.53      4.11 o
   5  11  10        2.62        2.22      2.74 o
  -5  12  10        9.57        4.90      5.18 o
  -4  12  10        3.51        0.90      3.70 o
  -3  12  10        4.88        1.60      3.57 o
  -2  12  10       44.77       54.23      4.68 o
  -1  12  10       99.75       98.43      4.55 o
   0  12  10        4.45        5.21      3.56 o
   1  12  10        3.94        0.03      3.21 o
   2  12  10       25.83       32.39      3.70 o
   3  12  10       24.40       26.91      4.33 o
   4  12  10       13.36       13.25      4.54 o
  -4  13  10       62.80       66.45     10.81 o
  -3  13  10       19.31        9.25      4.58 o
  -2  13  10        4.91        1.50      3.98 o
  -1  13  10       10.20        4.47      4.30 o
   0  13  10        3.63        1.21      3.68 o
   1  13  10       18.39       28.40      4.90 o
   2  13  10        1.04       -0.73      3.70 o
   3  13  10       23.87       30.85      5.95 o
  -9   0  11        0.48       -1.55      5.82 o
  -7   0  11        0.12        1.43      4.78 o
  -5   0  11       11.39        5.37      4.10 o
  -3   0  11     1620.66     1553.39     30.62 o
  -1   0  11      952.23      946.30     11.49 o
   1   0  11     1009.87     1017.22     15.08 o
   3   0  11       14.56       23.80      6.39 o
   5   0  11      219.35      178.48      4.45 o
   7   0  11       77.06       84.79      7.26 o
   9   0  11       21.59       23.14      7.06 o
 -10   1  11        0.19        0.34      3.86 o
  -9   1  11       42.63       54.61      5.00 o
  -8   1  11        0.32        4.65      3.38 o
  -7   1  11      157.32      141.67      5.30 o
  -6   1  11       43.92       39.87      3.92 o
  -5   1  11      132.59      136.37      4.93 o
  -4   1  11      181.03      200.21      4.76 o
  -3   1  11      837.76      869.54      8.38 o
  -2   1  11      431.89      422.26      5.35 o
  -1   1  11      309.74      340.34      5.15 o
   0   1  11      217.89      180.66      5.22 o
   1   1  11     1324.46     1232.09      9.90 o
   2   1  11       18.15       23.63      4.15 o
   3   1  11       25.13       29.31      5.67 o
   4   1  11      103.27       97.21      5.64 o
   5   1  11       94.44       86.54      2.31 o
   6   1  11       19.65       18.75      3.84 o
   7   1  11       13.86       14.53      6.03 o
   8   1  11       15.27       11.36      5.21 o
   9   1  11        0.13        2.38      4.41 o
 -10   2  11        0.59       -1.67      4.66 o
  -9   2  11       15.35        7.53      4.48 o
  -8   2  11       65.07       80.56      4.31 o
  -7   2  11       85.05       85.57      4.31 o
  -6   2  11       12.62       10.28      3.42 o
  -5   2  11       60.00       58.77      4.15 o
  -4   2  11       49.15       51.58      5.86 o
  -3   2  11       54.08       57.78      4.35 o
  -2   2  11       21.63       21.60      2.83 o
  -1   2  11      805.39      758.04      7.40 o
   0   2  11      397.04      380.58      5.05 o
   1   2  11        8.80       13.67      2.86 o
   2   2  11      481.08      497.66      8.43 o
   3   2  11      471.93      436.69      8.29 o
   4   2  11      170.69      175.75      4.02 o
   5   2  11        7.44        8.17      1.46 o
   6   2  11      231.31      223.85      7.62 o
   7   2  11        0.00       -0.15      3.37 o
   8   2  11       62.03       60.92      6.00 o
   9   2  11       13.22        8.35      5.19 o
 -10   3  11       18.06       12.37      4.35 o
  -9   3  11       75.48       84.35      4.59 o
  -8   3  11       18.38       12.77      3.86 o
  -7   3  11        9.24        6.97      3.72 o
  -6   3  11       10.85       11.95      2.92 o
  -5   3  11       60.66       70.92      3.43 o
  -4   3  11        5.25        4.41      2.54 o
  -3   3  11       89.33       90.34      3.67 o
  -2   3  11       58.55       52.56      3.48 o
  -1   3  11      747.46      802.50      7.30 o
   0   3  11        8.37        7.98      2.53 o
   1   3  11       13.47       14.41      3.66 o
   2   3  11      530.35      520.98      7.62 o
   3   3  11       46.15       48.33      2.32 o
   4   3  11      199.08      189.68      3.07 o
   5   3  11       63.65       68.95      4.57 o
   6   3  11       90.44       89.88      4.33 o
   7   3  11       13.74       12.03      4.86 o
   8   3  11        1.18       -0.13      3.37 o
   9   3  11       29.48       30.97      7.90 o
 -10   4  11        9.03        7.55      4.78 o
  -9   4  11        0.89        3.42      3.75 o
  -8   4  11       10.49       18.02      3.38 o
  -7   4  11       32.04       34.60      3.71 o
  -6   4  11        6.05        7.22      3.66 o
  -5   4  11      104.23      114.43      3.59 o
  -4   4  11        9.58        8.67      2.93 o
  -3   4  11       70.64       81.83      3.72 o
  -2   4  11        7.20        7.63      2.38 o
  -1   4  11       11.59       15.57      2.44 o
   0   4  11       38.44       33.63      3.08 o
   1   4  11      498.45      520.21      6.88 o
   2   4  11        6.07        7.54      2.41 o
   3   4  11        0.01        1.30      1.96 o
   4   4  11      551.39      571.29      5.01 o
   5   4  11       52.17       56.63      2.14 o
   6   4  11       30.24       22.49      2.55 o
   7   4  11       55.35       58.25      5.10 o
   8   4  11       10.33        4.04      4.13 o
   9   4  11        6.24        6.48      5.10 o
 -10   5  11        9.43       13.77      6.03 o
  -9   5  11        7.11       10.94      3.34 o
  -8   5  11        1.20        1.96      2.84 o
  -7   5  11       25.22       30.43      6.12 o
  -6   5  11       48.18       43.65      3.16 o
  -5   5  11      221.32      232.18      5.39 o
  -4   5  11        0.91        3.47      2.55 o
  -3   5  11       25.18       31.51      2.63 o
  -2   5  11       35.58       41.02      2.62 o
  -1   5  11      311.94      333.71      4.61 o
   0   5  11       99.58       97.52      3.86 o
   1   5  11        5.73       10.03      2.76 o
   2   5  11       17.49       13.28      2.27 o
   3   5  11       21.89       19.95      2.05 o
   4   5  11       69.75       57.28      2.49 o
   5   5  11      137.77      138.74      3.22 o
   6   5  11      216.14      215.71      3.86 o
   7   5  11        0.07        0.02      3.68 o
   8   5  11        1.05        2.19      3.95 o
  -9   6  11        0.00        2.32      2.89 o
  -8   6  11       23.10       14.33      5.91 o
  -7   6  11       55.37       59.73      3.19 o
  -6   6  11       27.84       35.26      2.68 o
  -5   6  11        0.51       -0.11      2.17 o
  -4   6  11        0.44        1.03      2.86 o
  -3   6  11        0.01        0.47      1.97 o
  -2   6  11      319.10      332.68      4.63 o
  -1   6  11       44.41       40.12      4.01 o
   0   6  11       28.19       28.68      2.78 o
   1   6  11        5.14        6.68      2.22 o
   2   6  11        5.90        4.44      1.83 o
   3   6  11      342.80      356.26      3.90 o
   4   6  11       70.82       69.65      3.10 o
   5   6  11       71.89       81.67      3.94 o
   6   6  11        3.67        1.95      2.40 o
   7   6  11       29.11       16.16      6.33 o
   8   6  11        2.71        3.11      4.34 o
  -9   7  11        5.87        3.13      2.79 o
  -8   7  11       53.95       56.17      3.25 o
  -7   7  11        4.08        3.26      2.27 o
  -6   7  11       99.83       96.92      3.38 o
  -5   7  11        5.55        3.98      2.14 o
  -4   7  11        0.50        2.18      1.76 o
  -3   7  11       80.44       84.20      2.69 o
  -2   7  11      223.28      230.68      4.18 o
  -1   7  11        0.10        0.90      1.84 o
   0   7  11       49.43       59.32      2.71 o
   1   7  11       51.20       53.93      2.28 o
   2   7  11       43.94       34.71      2.39 o
   3   7  11      735.31      722.98      6.41 o
   4   7  11       55.43       55.69      2.78 o
   5   7  11       98.33      110.67      3.59 o
   6   7  11       12.50       17.07      3.33 o
   7   7  11        0.21        0.17      3.17 o
   8   7  11       28.93        7.46      5.17 o
  -8   8  11        6.51        3.18      6.79 o
  -7   8  11       19.72       25.12      2.68 o
  -6   8  11       66.62       68.53      2.77 o
  -5   8  11        0.00        1.97      1.51 o
  -4   8  11       68.23       62.56      2.66 o
  -3   8  11      116.88      113.52      2.93 o
  -2   8  11       45.22       42.26      3.10 o
  -1   8  11      235.05      232.22      4.36 o
   0   8  11        0.73        0.29      1.53 o
   1   8  11       50.81       47.62      2.45 o
   2   8  11      171.14      163.92      3.32 o
   3   8  11       22.83       25.39      2.70 o
   4   8  11       68.26       68.51      2.80 o
   5   8  11        8.26        3.81      2.11 o
   6   8  11        1.22        0.44      2.57 o
   7   8  11        2.16       -0.10      3.86 o
  -8   9  11        0.84       -1.43      4.71 o
  -7   9  11       59.22       68.73      6.20 o
  -6   9  11       11.38       16.99      4.88 o
  -5   9  11      173.60      179.71      5.75 o
  -4   9  11        1.49        5.61      4.31 o
  -3   9  11      170.43      170.31      7.11 o
  -2   9  11       32.91       31.51      2.67 o
  -1   9  11       84.34       70.77      2.14 o
   0   9  11        6.88        8.46      1.64 o
   1   9  11      157.40      161.05      3.13 o
   2   9  11       53.06       52.74      2.47 o
   3   9  11        2.42        2.32      2.02 o
   4   9  11       28.26       26.41      2.94 o
   5   9  11        0.50        1.76      2.72 o
   6   9  11        0.16       -0.69      2.91 o
  -7  10  11        1.70        4.74      5.06 o
  -6  10  11       21.12       17.29      5.03 o
  -5  10  11       38.82       27.02      9.71 o
  -4  10  11        0.05       -0.63      4.11 o
  -3  10  11      127.65      132.73      6.52 o
  -2  10  11        4.75        6.06      3.75 o
  -1  10  11      281.94      277.03      8.80 o
   0  10  11       13.59       12.07      1.33 o
   1  10  11       32.69       35.28      1.97 o
   2  10  11        2.43        1.92      2.05 o
   3  10  11       59.04       66.59      2.89 o
   4  10  11       11.34        6.41      2.74 o
   5  10  11       32.07       31.03      2.97 o
   6  10  11       14.28       11.43      3.78 o
  -6  11  11        0.00       -1.62      4.57 o
  -5  11  11       10.92        4.32      5.30 o
  -4  11  11        8.99        4.87      4.17 o
  -3  11  11        8.84        1.83      3.79 o
  -2  11  11        0.67       -0.39      3.68 o
  -1  11  11        3.24        2.01      3.45 o
   0  11  11       40.58       39.75      4.93 o
   1  11  11       68.50       94.79      4.69 o
   2  11  11        2.99        2.16      3.92 o
   3  11  11       91.67       81.28      3.04 o
   4  11  11        1.64        4.88      2.40 o
   5  11  11       23.87       33.98      3.02 o
  -5  12  11        1.71       -0.93      4.86 o
  -4  12  11        2.53        2.67      4.34 o
  -3  12  11       11.73        4.61      4.09 o
  -2  12  11       11.09        5.35      4.66 o
  -1  12  11       60.06       75.58      4.59 o
   0  12  11        0.14        1.30      3.73 o
   1  12  11        0.34        0.15      4.23 o
   2  12  11       56.18       55.71      4.49 o
   3  12  11       42.23       52.32      5.22 o
  -3  13  11        5.06        8.44      5.10 o
  -2  13  11        4.38        2.02      4.86 o
  -1  13  11        0.09        3.07      4.79 o
   0  13  11       31.23       30.31      6.61 o
   1  13  11       24.46       33.16      4.88 o
 -10   0  12        0.63        9.19      7.41 o
  -8   0  12       80.95       73.37     13.79 o
  -6   0  12      171.78      194.60     11.03 o
  -4   0  12       23.21       26.55      4.82 o
  -2   0  12        4.41       -0.46      3.59 o
   0   0  12      492.34      443.33      9.45 o
   2   0  12       12.18       12.16      5.67 o
   4   0  12       45.15       47.60     11.90 o
   6   0  12        8.33        3.69      6.11 o
   8   0  12       29.19       27.02      7.99 o
 -10   1  12        3.97        1.41      3.78 o
  -9   1  12        1.43        4.76      4.68 o
  -8   1  12      111.16      120.81      5.19 o
  -7   1  12        0.04        1.75      3.43 o
  -6   1  12      233.47      223.99      5.80 o
  -5   1  12      194.20      179.08      4.56 o
  -4   1  12       10.47       11.46      3.95 o
  -3   1  12       73.74       86.26      3.75 o
  -2   1  12      228.69      233.27      4.94 o
  -1   1  12        4.60        6.54      2.92 o
   0   1  12       15.78       31.99      3.36 o
   1   1  12      133.13      123.02      5.07 o
   2   1  12     1940.75     1916.36     16.31 o
   3   1  12       14.86       16.54      4.72 o
   4   1  12       27.89       24.84      5.13 o
   5   1  12       34.32       35.72      2.73 o
   6   1  12       61.42       66.92      4.50 o
   7   1  12       16.63       13.62      4.20 o
   8   1  12       29.25       28.22      7.35 o
   9   1  12       10.70        9.55      4.92 o
 -10   2  12        0.01        0.44      3.51 o
  -9   2  12        1.63        3.39      3.97 o
  -8   2  12        0.12        4.19      3.37 o
  -7   2  12       18.85       13.74      3.85 o
  -6   2  12        5.77        2.21      3.33 o
  -5   2  12       22.10       13.68      4.02 o
  -4   2  12      490.52      483.48      6.50 o
  -3   2  12        0.59        2.15      2.73 o
  -2   2  12      120.18      124.35      3.87 o
  -1   2  12        2.85        5.11      3.08 o
   0   2  12      662.88      652.10      9.05 o
   1   2  12       28.60       30.39      3.65 o
   2   2  12        2.70       -0.13      3.50 o
   3   2  12      340.63      333.36      7.68 o
   4   2  12      111.26      104.06      2.68 o
   5   2  12      110.73      103.95      1.90 o
   6   2  12        4.83        7.71      3.74 o
   7   2  12       48.13       44.20     10.77 o
   8   2  12       82.76       90.27      5.51 o
 -10   3  12        1.11        1.49      4.82 o
  -9   3  12        0.01       -3.83      4.02 o
  -8   3  12       26.40       24.30      3.76 o
  -7   3  12      158.91      160.83      5.03 o
  -6   3  12        7.33       10.57      3.49 o
  -5   3  12       35.37       32.35      3.19 o
  -4   3  12       21.58       21.37      3.74 o
  -3   3  12      662.61      651.14      8.67 o
  -2   3  12       95.43      104.34      5.74 o
  -1   3  12      139.91      148.05      3.84 o
   0   3  12       39.51       45.71      3.36 o
   1   3  12      173.74      163.75      4.91 o
   2   3  12      213.98      207.77      5.42 o
   3   3  12        4.86        4.46      4.25 o
   4   3  12      335.32      337.50      4.70 o
   5   3  12      170.71      150.22      3.44 o
   6   3  12      101.16       98.13      5.98 o
   7   3  12       19.89       15.93      4.78 o
   8   3  12        3.36        5.86      4.38 o
 -10   4  12       28.40       12.20      4.02 o
  -9   4  12        2.08        2.55      3.45 o
  -8   4  12       12.66       17.16      3.45 o
  -7   4  12       80.39       77.99      5.43 o
  -6   4  12       15.78       11.27      3.33 o
  -5   4  12      394.12      404.36      5.63 o
  -4   4  12      278.73      303.89      5.37 o
  -3   4  12      109.47      107.14      5.78 o
  -2   4  12       20.60       21.87      3.29 o
  -1   4  12      478.93      476.52      6.01 o
   0   4  12        4.21        5.37      2.62 o
   1   4  12        3.58       11.34      4.17 o
   2   4  12       54.71       54.06      5.93 o
   3   4  12       34.53       36.73      2.88 o
   4   4  12      120.82      116.73      3.98 o
   5   4  12       82.45       77.55      2.52 o
   6   4  12      231.97      241.81      7.33 o
   7   4  12        3.09        5.45      4.89 o
   8   4  12       17.79       19.78      6.95 o
  -9   5  12        6.49        7.32      3.50 o
  -8   5  12        0.63        2.42      3.36 o
  -7   5  12       70.12       57.72      9.55 o
  -6   5  12        7.98        6.29      2.80 o
  -5   5  12        6.10       10.56      3.07 o
  -4   5  12       43.56       46.65      2.90 o
  -3   5  12      150.29      163.45      3.90 o
  -2   5  12      113.16      101.59      4.29 o
  -1   5  12      135.38      124.09      5.66 o
   0   5  12       58.45       61.94      3.86 o
   1   5  12      258.06      259.18      5.99 o
   2   5  12      183.79      171.20      4.15 o
   3   5  12        8.91        8.78      2.23 o
   4   5  12      238.90      219.59      4.26 o
   5   5  12       22.76       17.32      1.81 o
   6   5  12       35.97       24.64      6.58 o
   7   5  12       16.93        6.57      4.41 o
   8   5  12        4.15        2.99      4.52 o
  -9   6  12        2.68        4.54      3.70 o
  -8   6  12       11.11        5.60      3.56 o
  -7   6  12       16.34       15.96      2.85 o
  -6   6  12       13.20        9.65      2.97 o
  -5   6  12      260.06      256.80      5.21 o
  -4   6  12      117.40      112.88      3.28 o
  -3   6  12        6.09        8.02      2.58 o
  -2   6  12        0.03        0.60      1.99 o
  -1   6  12      371.32      381.02      9.70 o
   0   6  12      163.67      148.87      3.82 o
   1   6  12      153.21      143.01      3.93 o
   2   6  12        0.09       -1.17      1.81 o
   3   6  12       99.93      107.68      3.44 o
   4   6  12      116.11      110.77      3.72 o
   5   6  12        3.55        4.60      1.92 o
   6   6  12      105.35      122.74      3.58 o
   7   6  12        0.27       -1.96      4.01 o
  -9   7  12       16.54        9.44      3.47 o
  -8   7  12       15.54       11.62      3.64 o
  -7   7  12        8.71       13.95      2.62 o
  -6   7  12       12.57        7.59      2.41 o
  -5   7  12        3.47        4.62      2.43 o
  -4   7  12       15.70       16.84      2.54 o
  -3   7  12       63.20       72.72      3.60 o
  -2   7  12       92.22       84.40      3.33 o
  -1   7  12        7.84        9.31      2.62 o
   0   7  12       18.81       16.78      2.55 o
   1   7  12      102.25      109.70      3.87 o
   2   7  12      201.25      194.70      3.28 o
   3   7  12      109.74      110.47      3.85 o
   4   7  12        2.31       -2.15      2.15 o
   5   7  12      112.07      120.08      3.25 o
   6   7  12        3.12        1.53      2.60 o
   7   7  12        4.75        1.45      3.73 o
  -8   8  12        0.40        1.53      5.30 o
  -7   8  12        1.16        1.41      2.68 o
  -6   8  12        4.02        3.42      2.15 o
  -5   8  12      127.69      129.23      3.66 o
  -4   8  12        0.76        2.53      2.28 o
  -3   8  12       37.02       32.30      2.64 o
  -2   8  12       23.49       19.12      2.57 o
  -1   8  12      141.54      153.47      4.85 o
   0   8  12       66.23       59.42      2.49 o
   1   8  12       86.98       89.15      2.97 o
   2   8  12        1.78        0.00      1.70 o
   3   8  12       15.09       13.76      2.18 o
   4   8  12        0.21        2.48      2.28 o
   5   8  12       92.75       87.81      3.06 o
   6   8  12       11.19       11.30      3.31 o
  -7   9  12       14.42       17.10      6.04 o
  -6   9  12       11.74       10.73      4.54 o
  -5   9  12        0.07       -2.34      4.09 o
  -4   9  12       21.93       26.64      4.52 o
  -3   9  12      169.11      180.77      4.30 o
  -2   9  12       18.82       22.47      1.77 o
  -1   9  12       25.49       26.34      2.03 o
   0   9  12       40.72       39.07      2.14 o
   1   9  12        4.37        6.47      2.24 o
   2   9  12       66.94       75.44      3.03 o
   3   9  12        0.04        1.50      2.32 o
   4   9  12      113.20      137.26      3.74 o
   5   9  12        4.94       10.34      2.76 o
   6   9  12        6.24        2.94      3.12 o
  -6  10  12       55.21       68.17      5.81 o
  -5  10  12        0.00       -1.52      4.46 o
  -4  10  12        0.05        1.82      3.95 o
  -3  10  12       53.29       58.05      7.16 o
  -2  10  12       41.35       40.27      5.95 o
  -1  10  12       74.21       70.04      4.67 o
   0  10  12      208.79      210.08      4.67 o
   1  10  12        2.70        1.02      1.64 o
   2  10  12        4.43       -0.76      1.89 o
   3  10  12       16.41       16.41      3.02 o
   4  10  12       74.38       82.12      3.31 o
   5  10  12        0.75       -1.48      3.20 o
  -5  11  12        1.68       -0.45      4.96 o
  -4  11  12      111.88      129.90      6.20 o
  -3  11  12        3.87        3.76      4.14 o
  -2  11  12       73.27       79.60      6.05 o
  -1  11  12        0.63       -0.35      3.62 o
   0  11  12       14.36        6.89      4.16 o
   1  11  12        0.41        1.60      3.90 o
   2  11  12        3.79        2.91      4.65 o
   3  11  12       37.12       35.99      2.69 o
   4  11  12        0.54        2.12      2.73 o
  -4  12  12        0.25        3.96      5.33 o
  -3  12  12        5.00        5.26      5.07 o
  -2  12  12       12.29       10.21      5.65 o
  -1  12  12        0.19        3.59      5.73 o
   0  12  12       89.65       83.02     21.48 o
   1  12  12       14.68        8.55      6.18 o
   2  12  12       10.47       17.92      4.62 o
  -9   0  13        2.12        5.21      5.44 o
  -7   0  13       28.55       44.72      9.00 o
  -5   0  13      333.55      336.55     13.06 o
  -3   0  13       34.41       27.00      6.19 o
  -1   0  13     3423.70     3342.70     31.60 o
   1   0  13     1252.89     1255.98     15.39 o
   3   0  13        6.19        7.55      6.39 o
   5   0  13       23.79       22.19      3.05 o
   7   0  13        8.68       16.37     11.17 o
 -10   1  13        0.01       -3.16      4.06 o
  -9   1  13        0.17        5.18      3.78 o
  -8   1  13        0.26       -1.69      3.62 o
  -7   1  13       10.09       10.06      3.89 o
  -6   1  13        0.08       -0.33      3.22 o
  -5   1  13       29.91       24.55      3.79 o
  -4   1  13       17.47       18.11      3.49 o
  -3   1  13     1666.45     1658.07     14.17 o
  -2   1  13      219.90      219.91      5.32 o
  -1   1  13      294.73      297.61      6.21 o
   0   1  13      153.53      157.92      4.92 o
   1   1  13       12.57       18.28      4.01 o
   2   1  13       76.71       74.54      4.52 o
   3   1  13      178.23      170.72      6.46 o
   4   1  13       12.60        9.90      5.79 o
   5   1  13        9.93       13.88      1.22 o
   6   1  13       17.66       19.39      4.21 o
   7   1  13        0.09        1.52      3.92 o
   8   1  13        2.87        2.31      4.74 o
 -10   2  13        0.05        1.40      3.86 o
  -9   2  13       11.71        7.59      4.35 o
  -8   2  13        0.28       -4.00      4.50 o
  -7   2  13       14.02       11.87      3.99 o
  -6   2  13       90.73       86.35      4.12 o
  -5   2  13       68.07       75.46      4.99 o
  -4   2  13        3.10        4.61      4.39 o
  -3   2  13        9.74       14.71      3.30 o
  -2   2  13      680.29      657.76     14.28 o
  -1   2  13      217.13      202.32      4.58 o
   0   2  13      271.89      270.50      5.89 o
   1   2  13       29.33       40.20      3.45 o
   2   2  13        8.34        7.02      4.33 o
   3   2  13       56.86       60.98      6.66 o
   4   2  13        4.17        2.76      1.62 o
   5   2  13       68.17       64.33      1.86 o
   6   2  13        4.77        0.31      3.73 o
   7   2  13        1.28        0.64      3.70 o
   8   2  13        6.64        4.48      4.53 o
  -9   3  13       17.46        8.98      4.78 o
  -8   3  13        2.53        6.46      4.04 o
  -7   3  13       71.62       74.62      4.58 o
  -6   3  13       17.56       10.08      3.28 o
  -5   3  13      135.47      142.46      6.13 o
  -4   3  13       49.03       49.00      3.60 o
  -3   3  13      219.87      207.75      5.47 o
  -2   3  13      527.54      478.10      6.63 o
  -1   3  13       98.99      104.25      5.86 o
   0   3  13       28.94       28.52      3.46 o
   1   3  13       78.24       77.09      4.52 o
   2   3  13       55.99       53.67      4.96 o
   3   3  13       46.58       45.37      5.29 o
   4   3  13       76.08       93.63      3.65 o
   5   3  13       40.74       43.12      2.16 o
   6   3  13        0.30        2.65      3.77 o
   7   3  13        3.65       -0.41      4.46 o
   8   3  13        2.18        0.73      4.54 o
  -9   4  13        3.81        4.33      4.38 o
  -8   4  13        0.01        2.01      5.11 o
  -7   4  13        2.06        1.38      3.01 o
  -6   4  13        6.69        8.06      3.42 o
  -5   4  13       11.57        9.60      3.68 o
  -4   4  13      293.63      275.50      5.17 o
  -3   4  13       74.18       73.29      3.76 o
  -2   4  13        6.53        5.70      2.82 o
  -1   4  13        4.28        8.00      3.19 o
   0   4  13      386.90      367.24      5.35 o
   1   4  13       55.36       49.42      4.22 o
   2   4  13        7.55        7.96      3.67 o
   3   4  13      111.09      101.85      4.73 o
   4   4  13       32.70       37.69      2.26 o
   5   4  13       88.94       98.77      2.27 o
   6   4  13      311.75      306.73     13.19 o
   7   4  13        6.30        5.14      4.53 o
   8   4  13        0.47       -0.06      4.60 o
  -9   5  13        0.25        3.09      4.01 o
  -8   5  13       24.36       26.09      3.77 o
  -7   5  13        4.11        9.00      3.10 o
  -6   5  13      135.10      135.90      4.15 o
  -5   5  13        5.63        6.95      3.42 o
  -4   5  13      210.82      207.90      5.07 o
  -3   5  13       15.84       10.05      3.29 o
  -2   5  13      188.00      179.10      8.55 o
  -1   5  13      149.69      142.28      5.09 o
   0   5  13       24.52       24.06      5.18 o
   1   5  13      175.55      166.43      5.07 o
   2   5  13        5.20        6.75      2.62 o
   3   5  13       34.24       36.81      2.61 o
   4   5  13        1.50        2.54      1.89 o
   5   5  13        3.34        0.92      1.91 o
   6   5  13        8.46        7.96      4.52 o
   7   5  13        2.68        1.74      4.16 o
  -9   6  13        0.79       -3.50      3.50 o
  -8   6  13       20.82       26.70      4.15 o
  -7   6  13        2.44        1.92      3.28 o
  -6   6  13       12.76       13.09      2.85 o
  -5   6  13        0.40        4.54      2.96 o
  -4   6  13      331.99      351.57      7.49 o
  -3   6  13       20.66       18.83      3.26 o
  -2   6  13       50.30       50.52      3.07 o
  -1   6  13        0.01       -0.91      2.96 o
   0   6  13       47.49       50.59      3.44 o
   1   6  13      137.32      125.87      3.72 o
   2   6  13        0.09        0.78      2.04 o
   3   6  13       64.86       78.04      2.75 o
   4   6  13      145.17      146.54      3.27 o
   5   6  13        7.53        6.16      2.34 o
   6   6  13       23.18       14.44      6.55 o
   7   6  13       10.14        0.02      3.48 o
  -8   7  13       54.57       56.68      3.53 o
  -7   7  13        2.56       -0.60      2.61 o
  -6   7  13       96.13      107.42      3.62 o
  -5   7  13        7.88        4.16      3.42 o
  -4   7  13        0.01       -0.36      2.26 o
  -3   7  13        9.76       11.55      2.35 o
  -2   7  13       93.67      110.37      4.02 o
  -1   7  13      169.65      159.88      7.92 o
   0   7  13       38.63       46.04      3.11 o
   1   7  13       17.06       23.98      2.34 o
   2   7  13      320.20      309.90      4.27 o
   3   7  13        0.35        1.72      2.00 o
   4   7  13       10.88        5.49      2.66 o
   5   7  13       33.74       34.43      5.18 o
   6   7  13       31.46       25.33     10.65 o
  -7   8  13        1.49        3.76      5.36 o
  -6   8  13        7.33        9.22      3.72 o
  -5   8  13       13.56        8.33      2.08 o
  -4   8  13       66.64       70.65      4.52 o
  -3   8  13        2.43        0.87      4.11 o
  -2   8  13      109.79      106.38      3.98 o
  -1   8  13       11.85       11.88      2.56 o
   0   8  13        9.12        7.92      2.36 o
   1   8  13       12.59        7.57      2.65 o
   2   8  13        2.17        2.70      2.28 o
   3   8  13        0.16       -1.78      2.17 o
   4   8  13        2.29        1.25      2.86 o
   5   8  13        4.73        3.14      2.54 o
   6   8  13        2.14        3.71      4.18 o
  -7   9  13        0.65        0.64      4.52 o
  -6   9  13        3.34        6.50      4.75 o
  -5   9  13       36.52       30.59      7.72 o
  -4   9  13       34.81       40.51      4.92 o
  -3   9  13       21.93       21.24      4.67 o
  -2   9  13       52.20       49.44      2.18 o
  -1   9  13        5.94        9.08      1.81 o
   0   9  13       32.11       34.89      3.90 o
   1   9  13       30.59       35.62      2.91 o
   2   9  13       32.98       28.17      2.64 o
   3   9  13       40.08       39.93      5.16 o
   4   9  13        2.65        1.19      2.37 o
   5   9  13       22.43       33.17      3.14 o
  -6  10  13        2.64        8.18      5.99 o
  -5  10  13       70.32       76.82      6.17 o
  -4  10  13       21.50       15.70      6.29 o
  -3  10  13       58.41       59.44     11.52 o
  -2  10  13      117.48      139.86      9.84 o
  -1  10  13       48.96       55.71      5.10 o
   0  10  13       13.63       12.30      4.44 o
   1  10  13      124.58      128.65      3.27 o
   2  10  13       67.29       61.69      4.63 o
   3  10  13        0.24        0.64      2.36 o
   4  10  13        9.12        5.66      2.55 o
  -5  11  13       57.79       67.42     14.24 o
  -4  11  13        4.84        4.60      5.05 o
  -3  11  13        1.09        2.38      4.23 o
  -2  11  13       14.28        8.28      4.37 o
  -1  11  13       10.89       13.29      5.58 o
   0  11  13       25.84       27.96      6.52 o
   1  11  13       45.02       50.19      5.41 o
   2  11  13       71.72       82.85      6.28 o
   3  11  13       30.80       32.30      4.45 o
  -3  12  13       48.87       54.56     10.16 o
  -2  12  13        0.02       -1.18      5.27 o
  -1  12  13        1.57        5.99      5.48 o
   0  12  13       47.08       51.01      7.31 o
   1  12  13       25.32       22.94      6.58 o
  -8   0  14       65.36       59.21      9.29 o
  -6   0  14      224.53      258.08      9.39 o
  -4   0  14      146.99      168.81      7.89 o
  -2   0  14      165.46      160.06      6.67 o
   0   0  14        0.56       -2.32      4.31 o
   2   0  14      380.82      405.45     17.12 o
   4   0  14        0.11       -0.58      6.39 o
   6   0  14        5.70        1.87      6.64 o
   8   0  14        0.14        2.90      8.71 o
  -9   1  14        0.03        0.70      3.98 o
  -8   1  14       37.47       40.20      9.38 o
  -7   1  14        5.51        2.61      3.87 o
  -6   1  14        0.32        1.75      3.54 o
  -5   1  14       12.53       10.30      3.76 o
  -4   1  14       20.21       18.70      3.61 o
  -3   1  14        1.14       -0.15      3.55 o
  -2   1  14      184.61      189.91      4.92 o
  -1   1  14       32.51       31.48      3.72 o
   0   1  14        3.73        3.08      3.11 o
   1   1  14        3.96        4.39      3.85 o
   2   1  14        1.31        1.16      3.63 o
   3   1  14       16.48       19.19      5.32 o
   4   1  14       97.27       99.98      7.82 o
   5   1  14      132.71      120.57      7.19 o
   6   1  14       14.29       18.09      4.72 o
   7   1  14        9.04       14.01      5.64 o
  -9   2  14        1.80        2.80      3.81 o
  -8   2  14        0.57        3.74      3.62 o
  -7   2  14       16.70       11.45      3.70 o
  -6   2  14       89.85       84.09      4.91 o
  -5   2  14      298.65      296.60      8.00 o
  -4   2  14      121.13      106.01      9.80 o
  -3   2  14       26.14       25.25      4.58 o
  -2   2  14       70.87       63.05      3.93 o
  -1   2  14      208.66      198.29      5.89 o
   0   2  14       60.73       67.20      4.16 o
   1   2  14       42.66       45.05      3.71 o
   2   2  14       21.40       20.77      4.29 o
   3   2  14       76.34       76.00      6.39 o
   4   2  14      114.13      120.00      3.77 o
   5   2  14       36.41       35.30      2.59 o
   6   2  14       46.53       54.02      4.82 o
   7   2  14       13.95       15.98      4.75 o
  -9   3  14       10.31        9.02      4.50 o
  -8   3  14        0.71       -2.66      3.99 o
  -7   3  14        8.84       10.49      3.60 o
  -6   3  14       41.35       42.68      4.30 o
  -5   3  14       59.68       60.62      7.95 o
  -4   3  14       10.17        8.84      3.65 o
  -3   3  14      284.83      280.82      5.40 o
  -2   3  14       35.30       37.04      4.24 o
  -1   3  14       85.20       76.25      4.15 o
   0   3  14      197.13      185.66      4.63 o
   1   3  14      200.99      188.48      5.59 o
   2   3  14       89.01       94.99      6.25 o
   3   3  14       44.18       28.50      9.14 o
   4   3  14       66.58       70.56      3.63 o
   5   3  14       18.81       23.43      3.60 o
   6   3  14       58.47       50.53     12.69 o
   7   3  14        3.21        7.69      6.13 o
  -9   4  14       11.42        9.37      3.99 o
  -8   4  14        0.45       -0.15      3.40 o
  -7   4  14        8.07        6.94      3.30 o
  -6   4  14        9.11       10.21      3.35 o
  -5   4  14      326.42      325.70      8.08 o
  -4   4  14       58.21       41.56      4.07 o
  -3   4  14       54.88       64.17      3.85 o
  -2   4  14       65.30       69.99      3.75 o
  -1   4  14       92.29       89.27      6.92 o
   0   4  14       95.30       96.34      3.98 o
   1   4  14       25.50       19.78      4.14 o
   2   4  14        1.31       -0.06      3.29 o
   3   4  14        2.54        3.82      2.67 o
   4   4  14      177.34      160.70      3.56 o
   5   4  14       71.69       82.37      7.83 o
   6   4  14       13.54       15.98      5.07 o
   7   4  14        0.44        0.18      4.32 o
  -8   5  14       37.13       39.39      3.91 o
  -7   5  14       73.94       76.93      4.04 o
  -6   5  14       19.49       20.56      3.31 o
  -5   5  14       27.66       27.47      3.90 o
  -4   5  14       24.55       16.00      3.66 o
  -3   5  14      273.57      272.49     13.07 o
  -2   5  14       12.48       13.51      3.33 o
  -1   5  14       12.86       13.41      3.37 o
   0   5  14       68.86       74.99      5.47 o
   1   5  14      332.83      333.25     10.86 o
   2   5  14       11.48       13.30      3.05 o
   3   5  14       67.14       57.42      3.22 o
   4   5  14        7.51        4.65      2.08 o
   5   5  14        2.16        1.43      2.34 o
   6   5  14        4.98        2.65      4.93 o
   7   5  14        4.64        2.27      4.56 o
  -8   6  14        3.62        5.91      3.89 o
  -7   6  14       35.55       41.71      4.26 o
  -6   6  14       17.18       14.82      4.49 o
  -5   6  14       12.92       12.84      2.87 o
  -4   6  14       42.69       38.57      3.12 o
  -3   6  14        0.04       -2.47      2.48 o
  -2   6  14        0.41       -0.50      2.45 o
  -1   6  14      367.95      381.49      6.89 o
   0   6  14        0.50        2.27      3.03 o
   1   6  14        0.67        0.18      2.63 o
   2   6  14       54.83       51.05      3.40 o
   3   6  14        1.28        2.46      2.33 o
   4   6  14       14.58       19.48      3.41 o
   5   6  14       21.74       19.10      6.48 o
   6   6  14       15.66        5.14      4.58 o
  -8   7  14        0.28        0.87      7.26 o
  -7   7  14      124.65      126.98      7.29 o
  -6   7  14       13.92       11.68      3.18 o
  -5   7  14       46.48       48.08      3.52 o
  -4   7  14      160.84      153.14      4.31 o
  -3   7  14       37.06       47.43      4.18 o
  -2   7  14        0.42        0.71      3.88 o
  -1   7  14       55.14       64.50      6.28 o
   0   7  14        7.15        9.57      3.38 o
   1   7  14        1.39        1.66      2.44 o
   2   7  14       36.08       29.62      3.83 o
   3   7  14        6.03        6.69      2.62 o
   4   7  14       27.36       21.38      3.08 o
   5   7  14       16.46       21.80      4.78 o
   6   7  14        0.01       -1.90      4.73 o
  -7   8  14       18.79       14.79      6.13 o
  -6   8  14        3.61        4.25      5.24 o
  -5   8  14       49.22       52.95      4.94 o
  -4   8  14        0.91        2.07      1.95 o
  -3   8  14      101.60      106.19      7.68 o
  -2   8  14       47.37       56.42      4.98 o
  -1   8  14       36.95       47.63      3.36 o
   0   8  14       16.59       14.94      2.41 o
   1   8  14       44.82       47.56      3.00 o
   2   8  14       79.33       90.33      3.72 o
   3   8  14        4.14        3.27      2.70 o
   4   8  14        0.05        0.85      2.67 o
   5   8  14       13.30        8.05      4.06 o
  -6   9  14        8.08        7.00      5.63 o
  -5   9  14        0.51        1.75      4.49 o
  -4   9  14        6.46        6.75      4.64 o
  -3   9  14       61.05       85.86      7.75 o
  -2   9  14       17.80       22.33      5.59 o
  -1   9  14       16.31       15.60      2.54 o
   0   9  14        1.11        2.18      2.40 o
   1   9  14       11.80        7.73      2.61 o
   2   9  14       50.54       47.65      3.22 o
   3   9  14       20.94       18.22      3.48 o
   4   9  14        1.61        0.79      2.67 o
  -5  10  14       24.72       27.09      5.92 o
  -4  10  14       12.80       13.86      5.31 o
  -3  10  14       38.75       43.66      5.18 o
  -2  10  14       17.84       27.87      4.80 o
  -1  10  14        7.89        3.48      4.85 o
   0  10  14      200.70      188.06      7.12 o
   1  10  14       52.09       71.49      5.83 o
   2  10  14       13.84       14.93      3.69 o
   3  10  14        4.77        9.54      2.96 o
  -3  11  14       22.79       25.46      9.87 o
  -2  11  14        8.07        8.74      5.39 o
  -1  11  14       17.64       19.54      6.19 o
   0  11  14        0.01       -2.95      4.87 o
   1  11  14        4.89        5.43      5.54 o
   2  11  14        7.60        1.37      5.09 o
  -9   0  15       11.74        3.47      9.73 o
  -7   0  15      115.62      111.84      9.72 o
  -5   0  15      159.87      153.41      7.69 o
  -3   0  15      180.53      146.75      8.13 o
  -1   0  15       40.11       32.83      5.44 o
   1   0  15       20.48        9.00      5.13 o
   3   0  15       20.42       11.03      8.13 o
   5   0  15      249.56      253.08     18.86 o
   7   0  15       14.19       19.62      6.87 o
  -9   1  15        9.43        5.46      4.28 o
  -8   1  15       68.16       56.62     22.20 o
  -7   1  15      283.30      279.99      6.30 o
  -6   1  15        0.63       -1.79      3.77 o
  -5   1  15       26.11       36.71      4.99 o
  -4   1  15       89.22       85.96      4.96 o
  -3   1  15      113.44      100.75      6.09 o
  -2   1  15       34.37       33.97      3.85 o
  -1   1  15       26.39       21.21      4.04 o
   0   1  15        9.38        6.84      4.10 o
   1   1  15       27.06       24.94      3.84 o
   2   1  15        0.17       -0.29      3.63 o
   3   1  15        0.16       -1.09      4.82 o
   4   1  15       48.65       50.68      7.54 o
   5   1  15       10.32       12.04      4.91 o
   6   1  15       12.11       14.20      4.94 o
   7   1  15        2.99        0.35      4.84 o
  -9   2  15       56.55       71.34      5.12 o
  -8   2  15        0.54        1.46      4.08 o
  -7   2  15        0.08        1.42      3.97 o
  -6   2  15        1.87       -3.00      3.47 o
  -5   2  15      174.71      206.81      5.41 o
  -4   2  15      103.38       95.67      4.57 o
  -3   2  15       10.61        9.60      3.93 o
  -2   2  15        5.21        4.20      3.33 o
  -1   2  15        0.08        3.58      4.14 o
   0   2  15       15.25       16.32      3.59 o
   1   2  15       60.70       55.35      4.39 o
   2   2  15      158.71      159.20      7.50 o
   3   2  15       81.52       80.67      7.26 o
   4   2  15        0.23       -0.05      1.63 o
   5   2  15        2.20        3.23      4.52 o
   6   2  15       42.05       48.61      7.29 o
   7   2  15        9.17        6.78      4.68 o
  -8   3  15       45.03       51.57      4.59 o
  -7   3  15       19.03       15.19      5.29 o
  -6   3  15      147.49      135.13      5.46 o
  -5   3  15        0.00       -0.49      3.06 o
  -4   3  15        2.24        3.36      3.77 o
  -3   3  15        2.62       10.36      4.18 o
  -2   3  15      251.70      251.52      5.74 o
  -1   3  15        8.09        9.63      3.82 o
   0   3  15        7.38        5.41      3.72 o
   1   3  15       69.81       75.08      4.95 o
   2   3  15       26.43       26.49      5.26 o
   3   3  15        5.63        7.84      8.42 o
   4   3  15      314.18      310.21      4.83 o
   5   3  15       24.75       27.25      6.49 o
   6   3  15       25.71       29.37      6.24 o
   7   3  15        5.28        6.56      5.10 o
  -8   4  15        4.67        4.30      3.63 o
  -7   4  15        0.01       -0.38      3.54 o
  -6   4  15        9.82       12.99      3.56 o
  -5   4  15        0.43        3.85      3.83 o
  -4   4  15      271.20      242.78     10.26 o
  -3   4  15       14.35        9.41      3.52 o
  -2   4  15        5.71        1.62      3.39 o
  -1   4  15      276.65      278.63     13.70 o
   0   4  15       59.26       65.18      4.90 o
   1   4  15        0.41        1.60      3.75 o
   2   4  15       28.25       37.85      6.47 o
   3   4  15        0.06        2.00      2.95 o
   4   4  15       55.62       59.97      3.17 o
   5   4  15       41.28       25.76     10.01 o
   6   4  15      111.86      123.10      9.29 o
  -8   5  15        0.44        1.26      3.22 o
  -7   5  15        7.15        3.82      3.72 o
  -6   5  15       99.88       93.01      5.42 o
  -5   5  15       44.04       45.27      4.19 o
  -4   5  15        0.88        5.67      3.30 o
  -3   5  15        4.81        4.05      3.54 o
  -2   5  15       33.38       31.62      5.00 o
  -1   5  15       25.45       23.69      3.40 o
   0   5  15        0.47       -1.33      3.62 o
   1   5  15       34.02       32.50      4.57 o
   2   5  15       28.92       27.87      3.54 o
   3   5  15      122.11      121.87      4.12 o
   4   5  15      280.59      269.44      6.05 o
   5   5  15        0.10        0.37      5.03 o
   6   5  15       20.88       13.67      6.05 o
  -7   6  15       25.27       30.98      3.75 o
  -6   6  15        0.79       -0.04      2.65 o
  -5   6  15        7.09        7.90      4.11 o
  -4   6  15       17.69       13.17      3.10 o
  -3   6  15       54.63       44.95      3.60 o
  -2   6  15       10.57       14.17      3.52 o
  -1   6  15       59.30       61.34      4.64 o
   0   6  15        1.18       -0.25      4.06 o
   1   6  15       18.89       22.35      3.36 o
   2   6  15      148.12      151.16      5.18 o
   3   6  15       11.66        7.35      2.80 o
   4   6  15       22.26       11.01      3.84 o
   5   6  15       68.21       72.33      5.97 o
  -7   7  15       14.38        9.51      3.60 o
  -6   7  15        2.90        4.15      3.12 o
  -5   7  15       46.44       36.05      4.38 o
  -4   7  15        4.10        5.58      3.09 o
  -3   7  15       89.91       89.97      4.76 o
  -2   7  15       11.94       17.07      5.07 o
  -1   7  15       27.06       27.73      4.33 o
   0   7  15       26.59       33.62      3.57 o
   1   7  15       41.31       54.27      4.18 o
   2   7  15       23.45       17.24      3.35 o
   3   7  15      184.98      176.08      4.05 o
   4   7  15       43.15       45.13      3.62 o
   5   7  15       16.65       12.54      7.17 o
  -6   8  15       13.41        9.24      7.81 o
  -5   8  15       31.49       36.74      6.30 o
  -4   8  15       64.26       55.43      4.50 o
  -3   8  15        4.26        4.35      3.84 o
  -2   8  15       34.19       44.42      4.89 o
  -1   8  15        5.90        8.50      2.97 o
   0   8  15      180.21      166.22      4.84 o
   1   8  15        0.00       -0.29      2.59 o
   2   8  15       85.72       95.14      4.42 o
   3   8  15       40.99       48.34      4.06 o
   4   8  15       17.97       16.85      3.44 o
  -5   9  15       10.08       13.16      6.70 o
  -4   9  15       33.35       34.37      5.43 o
  -3   9  15        8.46       14.46      4.84 o
  -2   9  15        6.04        8.37      4.48 o
  -1   9  15      107.02      104.26      7.16 o
   0   9  15       11.79       12.76      2.62 o
   1   9  15       17.64       11.73      2.75 o
   2   9  15        3.79        2.20      3.05 o
   3   9  15        0.62        3.90      3.33 o
  -4  10  15        1.12       -3.07      6.24 o
  -3  10  15       12.64       15.41      5.86 o
  -2  10  15        1.72        3.57      5.18 o
  -1  10  15       15.02       17.89      6.22 o
   0  10  15        2.41        9.82      5.30 o
   1  10  15        0.11        0.94      5.02 o
   2  10  15        5.35        5.32      4.80 o
  -8   0  16       22.38       -0.11      6.27 o
  -6   0  16       64.39       71.91     42.52 o
  -4   0  16      146.95      143.47      7.47 o
  -2   0  16       29.57       31.47      5.94 o
   0   0  16       21.96       18.04      6.76 o
   2   0  16      327.97      305.32     19.45 o
   4   0  16       12.65       11.03      9.00 o
   6   0  16       39.20       40.61      7.49 o
  -8   1  16       27.28       11.09      7.21 o
  -7   1  16       41.92       41.49      9.42 o
  -6   1  16       38.09       20.37      9.93 o
  -5   1  16        2.00        4.33      4.05 o
  -4   1  16      116.63      145.38      5.62 o
  -3   1  16       50.19       51.80      7.58 o
  -2   1  16      101.17      104.03     11.48 o
  -1   1  16       18.97       17.88      4.30 o
   0   1  16      306.86      300.29      6.65 o
   1   1  16        1.14        0.86      3.53 o
   2   1  16      154.21      129.85      6.24 o
   3   1  16       12.74       24.24      6.35 o
   4   1  16        7.40       11.10      7.38 o
   5   1  16        6.92        0.52      4.35 o
   6   1  16       17.00       15.96      5.25 o
  -8   2  16        0.04       -0.33      3.93 o
  -7   2  16        8.64        3.21      3.77 o
  -6   2  16      125.99      124.49      6.64 o
  -5   2  16       31.07       31.81      5.32 o
  -4   2  16       56.34       46.98      4.85 o
  -3   2  16       30.20       26.59      4.50 o
  -2   2  16      196.72      201.86      5.77 o
  -1   2  16       10.94       16.45      4.10 o
   0   2  16       31.52       34.22      4.18 o
   1   2  16        9.74       18.94      4.77 o
   2   2  16      233.78      218.71      6.79 o
   3   2  16       79.95       89.08      7.23 o
   4   2  16        5.96        6.88      2.18 o
   5   2  16        0.33       -4.78      4.78 o
   6   2  16       56.79       70.88      5.54 o
  -8   3  16        0.01        0.06      3.70 o
  -7   3  16       28.16        8.86      6.62 o
  -6   3  16       31.16       16.84      7.87 o
  -5   3  16        0.55        1.55      3.34 o
  -4   3  16       59.14       68.48      4.40 o
  -3   3  16        0.15        1.23      3.48 o
  -2   3  16        9.80       15.51      3.70 o
  -1   3  16       16.69       17.41      4.55 o
   0   3  16       38.73       33.21      4.15 o
   1   3  16        0.79       -4.27      4.27 o
   2   3  16       17.86       20.99      4.86 o
   3   3  16       36.00       49.34      6.62 o
   4   3  16      175.56      153.09      5.74 o
   5   3  16        8.83       13.26      5.74 o
   6   3  16       16.77       16.98      6.57 o
  -8   4  16       14.38       10.79      6.28 o
  -7   4  16       69.63       72.95      5.10 o
  -6   4  16        5.66       10.49      4.72 o
  -5   4  16       37.58       30.36      4.69 o
  -4   4  16        2.65        2.85      3.69 o
  -3   4  16       35.45       38.24      3.86 o
  -2   4  16        7.44       10.50      3.90 o
  -1   4  16       16.17       14.47      3.57 o
   0   4  16        0.14        1.27      5.38 o
   1   4  16      105.83      100.36      6.89 o
   2   4  16        1.14        1.06      4.48 o
   3   4  16       49.00       55.60      3.70 o
   4   4  16        8.10        7.12      2.74 o
   5   4  16       37.32       10.61      9.54 o
   6   4  16       16.01        9.60      6.69 o
  -7   5  16        0.96       -0.29      2.89 o
  -6   5  16        0.20        3.89      3.42 o
  -5   5  16        0.04        3.86      3.31 o
  -4   5  16       39.56       39.67      3.95 o
  -3   5  16       45.97       51.86      5.20 o
  -2   5  16       15.14       11.66      3.36 o
  -1   5  16       45.30       46.22      3.83 o
   0   5  16        1.29       -1.01      4.67 o
   1   5  16       45.91       68.68      5.21 o
   2   5  16       13.04       16.98      3.08 o
   3   5  16        4.19        3.17      2.75 o
   4   5  16        0.70        3.15      3.31 o
   5   5  16       96.09      120.56      8.33 o
  -7   6  16        2.89        1.37      3.58 o
  -6   6  16       58.35       50.63      3.91 o
  -5   6  16       11.54        6.76      3.27 o
  -4   6  16        5.72        9.16      3.61 o
  -3   6  16        4.13        3.49      3.66 o
  -2   6  16       76.25       74.00      6.20 o
  -1   6  16       57.50       78.69      6.71 o
   0   6  16       85.91       83.33      7.19 o
   1   6  16       12.33       14.39      3.50 o
   2   6  16       10.86        6.29      3.96 o
   3   6  16        0.04        0.47      2.86 o
   4   6  16       21.01       12.86      4.37 o
   5   6  16       17.15       15.89      8.09 o
  -6   7  16        0.07       -2.36      2.81 o
  -5   7  16       25.69       21.78      3.73 o
  -4   7  16        7.01        3.61      4.00 o
  -3   7  16       13.48        9.11      4.30 o
  -2   7  16        3.52        9.28      5.28 o
  -1   7  16       70.19       91.85      4.78 o
   0   7  16        2.13        3.01      3.24 o
   1   7  16        0.70        0.96      4.30 o
   2   7  16       59.61       62.53      5.61 o
   3   7  16       12.79       10.97      3.78 o
   4   7  16       15.36        8.64      3.32 o
  -5   8  16       23.56       20.58      6.47 o
  -4   8  16        7.66        6.75      6.51 o
  -3   8  16        6.56        7.93      4.19 o
  -2   8  16       12.60       14.34      4.93 o
  -1   8  16        9.28       12.01      4.52 o
   0   8  16        4.28        1.46      3.19 o
   1   8  16       23.82       20.49      3.65 o
   2   8  16        4.52        1.03      3.08 o
   3   8  16        0.26       12.16      3.77 o
  -4   9  16        2.45       -0.68      7.03 o
  -3   9  16       12.92       14.53      7.95 o
  -2   9  16        9.64       12.67      7.45 o
  -1   9  16       26.38       28.58      6.75 o
   0   9  16      117.80      122.92      4.11 o
   1   9  16        3.14        1.96      3.08 o
   2   9  16       16.49       16.45      3.55 o
  -1  10  16        0.01        1.62      6.93 o
  -7   0  17        4.18        0.11      4.91 o
  -5   0  17        5.29        2.11      5.44 o
  -3   0  17      339.59      321.95     26.41 o
  -1   0  17       44.10       60.95      8.32 o
   1   0  17        7.54        5.54      8.71 o
   3   0  17      100.69      110.29     11.32 o
   5   0  17        1.73       -1.74      9.00 o
  -7   1  17       27.84       11.81      7.16 o
  -6   1  17        0.10       -1.45      3.75 o
  -5   1  17       40.46       55.62      7.16 o
  -4   1  17        1.73        1.45      4.10 o
  -3   1  17       11.74        2.23      4.80 o
  -2   1  17       48.13       58.87      5.78 o
  -1   1  17      267.26      243.91      6.14 o
   0   1  17       77.75       79.75      5.89 o
   1   1  17      367.45      401.50      7.19 o
   2   1  17        1.27        1.97      5.82 o
   3   1  17      148.04      155.00      8.50 o
   4   1  17        5.62       13.62      8.25 o
   5   1  17       42.36       52.56     16.63 o
  -7   2  17        1.84        4.33      5.17 o
  -6   2  17        2.61        3.68      3.85 o
  -5   2  17       21.30       16.62      4.60 o
  -4   2  17        5.77        8.11      3.98 o
  -3   2  17      131.77      138.23      5.30 o
  -2   2  17        3.86        3.48      4.04 o
  -1   2  17        8.53        9.12      4.05 o
   0   2  17        2.52        2.40      4.26 o
   1   2  17       50.77       57.68      6.47 o
   2   2  17        7.96        1.85      5.25 o
   3   2  17        0.24        0.39      5.56 o
   4   2  17        0.16        8.92      6.35 o
   5   2  17        8.87        6.59      5.12 o
  -7   3  17        3.36        2.67      4.93 o
  -6   3  17       10.64        3.97      4.25 o
  -5   3  17        0.04        0.82      3.92 o
  -4   3  17        0.39       -2.39      4.01 o
  -3   3  17        1.03       -0.40      3.48 o
  -2   3  17       35.55       31.94      4.63 o
  -1   3  17       24.91       25.36      4.46 o
   0   3  17      142.68      138.34      5.43 o
   1   3  17        4.12        7.48      6.39 o
   2   3  17       35.44       33.80      7.24 o
   3   3  17       33.36       34.47      8.72 o
   4   3  17       75.79       78.20      4.19 o
   5   3  17       15.07       11.63      5.78 o
  -7   4  17        0.08       -0.78      3.71 o
  -6   4  17       24.14       15.73      4.93 o
  -5   4  17        0.18       -1.01      3.21 o
  -4   4  17        0.28        1.45      3.75 o
  -3   4  17       53.61       61.38      4.67 o
  -2   4  17       93.19       90.37      5.49 o
  -1   4  17        0.44        4.45      4.38 o
   0   4  17       19.17       22.12      5.09 o
   1   4  17      124.74      132.04      7.49 o
   2   4  17       74.90       80.65      7.52 o
   3   4  17        2.44       -0.37      3.17 o
   4   4  17       60.83       61.00      3.88 o
   5   4  17       10.71        5.96      5.17 o
  -6   5  17        5.48        3.71      3.61 o
  -5   5  17        2.83        3.92      4.09 o
  -4   5  17       17.55       21.87      3.88 o
  -3   5  17        9.95       11.28      4.32 o
  -2   5  17        4.28        5.39      3.67 o
  -1   5  17        3.30        3.33      3.59 o
   0   5  17       33.17       46.02      5.73 o
   1   5  17        5.99        6.42      4.61 o
   2   5  17       11.01       13.39      4.20 o
   3   5  17        2.46        0.58      3.28 o
   4   5  17        4.23        1.30      4.03 o
  -6   6  17       27.81       30.82      6.33 o
  -5   6  17       26.71       22.81      4.35 o
  -4   6  17       34.32       39.31      4.38 o
  -3   6  17       22.57       24.35      4.16 o
  -2   6  17       18.53       22.84      4.06 o
  -1   6  17       87.41       90.87     13.83 o
   0   6  17        4.82        4.28      5.12 o
   1   6  17       15.47        9.18      4.06 o
   2   6  17      153.93      161.32      8.83 o
   3   6  17       38.79       31.40      7.36 o
   4   6  17        7.94        6.78      3.34 o
  -5   7  17        1.97        1.93      3.31 o
  -4   7  17       55.52       61.36      3.97 o
  -3   7  17       22.79       20.26      4.48 o
  -2   7  17       19.90       14.35      4.95 o
  -1   7  17       29.84       20.88      5.61 o
   0   7  17       58.03       62.19      5.78 o
   1   7  17        1.36        2.19      4.07 o
   2   7  17        1.23        1.41      3.06 o
   3   7  17       51.91       65.30      4.69 o
  -4   8  17        0.00        5.03      7.52 o
  -3   8  17       10.87       16.99      8.14 o
  -2   8  17       41.93       34.90      6.10 o
  -1   8  17        9.45       11.85      5.26 o
   0   8  17        2.22       -2.28      3.00 o
   1   8  17       47.83       58.16      4.82 o
   2   8  17       34.25       30.72      3.61 o
  -6   0  18        1.95        0.07      6.15 o
  -4   0  18       45.39       28.96      6.85 o
  -2   0  18      139.77      127.06      9.33 o
   0   0  18       97.40       87.29     14.95 o
   2   0  18        1.42        0.29      7.84 o
   4   0  18       25.63       37.15     11.32 o
  -7   1  18        3.28        3.20      6.24 o
  -6   1  18        2.58        4.29      5.22 o
  -5   1  18       15.08        9.09      4.48 o
  -4   1  18      238.41      248.94     13.91 o
  -3   1  18       59.70       65.72      5.69 o
  -2   1  18       38.41       49.83      6.42 o
  -1   1  18        7.73       12.42      5.10 o
   0   1  18        9.18       10.20      4.75 o
   1   1  18        0.00       -4.03      4.15 o
   2   1  18       11.68       15.08     10.30 o
   3   1  18       61.66       66.90     10.30 o
   4   1  18       34.38       30.40      9.61 o
  -6   2  18        2.07        1.85      3.94 o
  -5   2  18        2.86        8.37      6.61 o
  -4   2  18       11.69       12.02      4.81 o
  -3   2  18       29.44       42.48      5.40 o
  -2   2  18      154.33      162.28      7.10 o
  -1   2  18       23.71       28.38      5.62 o
   0   2  18        2.42        1.10      4.00 o
   1   2  18       49.49       62.42      8.76 o
   2   2  18      168.09      179.57      9.17 o
   3   2  18        4.04        1.45      6.12 o
   4   2  18       68.23       93.26     10.20 o
  -6   3  18       15.58       12.84      4.38 o
  -5   3  18       48.86       64.08      5.24 o
  -4   3  18       21.24       28.60      4.57 o
  -3   3  18        2.39        4.82      3.99 o
  -2   3  18       39.70       42.67      5.18 o
  -1   3  18        8.01        8.81      4.20 o
   0   3  18       28.66       35.53      4.62 o
   1   3  18        2.41        2.02      4.73 o
   2   3  18       20.86       41.19     10.32 o
   3   3  18        1.56        7.80      6.76 o
   4   3  18       53.05       41.06     18.51 o
  -6   4  18        2.30        0.36      4.15 o
  -5   4  18        0.24        0.61      4.04 o
  -4   4  18        0.01       -1.21      4.72 o
  -3   4  18       32.71       31.51      5.06 o
  -2   4  18       18.52       20.13      4.37 o
  -1   4  18       18.85       10.24      4.56 o
   0   4  18       32.75       36.58      5.79 o
   1   4  18       31.98       41.95      5.85 o
   2   4  18       28.45       29.17      5.67 o
   3   4  18       28.57       23.90      4.56 o
  -5   5  18       56.47       72.81      5.64 o
  -4   5  18        0.48       -1.22      3.65 o
  -3   5  18        0.66        3.43      4.13 o
  -2   5  18       18.38       18.80      4.77 o
  -1   5  18      126.91      129.64     19.61 o
   0   5  18        1.44        2.63      7.05 o
   1   5  18        7.92        6.86      5.34 o
   2   5  18        1.87        3.26      3.96 o
   3   5  18        0.45       -0.62      3.07 o
  -4   6  18        0.91        0.34      3.35 o
  -3   6  18       72.41       84.46      5.45 o
  -2   6  18       40.25       37.84      5.00 o
  -1   6  18       25.31       34.72      5.48 o
   0   6  18        1.56        5.17      6.03 o
   1   6  18        0.02        2.38      3.88 o
   2   6  18       30.58       19.57      4.78 o
  -3   7  18        6.70        4.64      3.75 o
  -2   7  18        0.82       -4.35      4.43 o
  -1   7  18       24.68       32.18      5.42 o
   0   7  18        3.25        6.26      4.13 o
   1   7  18        4.92        6.46      5.40 o
  -5   0  19        6.69        1.24      6.86 o
  -3   0  19        8.35        4.23      6.32 o
  -1   0  19       23.89       24.97      8.16 o
   1   0  19      131.99      141.35     22.06 o
   3   0  19       36.69       51.08     11.90 o
  -5   1  19        0.67        3.70      4.46 o
  -4   1  19        0.08       -1.55      4.72 o
  -3   1  19        2.13       -2.30      4.80 o
  -2   1  19        9.07        9.20      5.13 o
  -1   1  19        5.08       -0.23      5.08 o
   0   1  19        0.23        5.93      4.96 o
   1   1  19       24.50       28.74      6.25 o
   2   1  19        3.77        8.99      8.74 o
   3   1  19       11.04       10.10      7.58 o
  -5   2  19        2.06        3.25      4.80 o
  -4   2  19       19.42       17.69      4.68 o
  -3   2  19        2.00        2.44      4.24 o
  -2   2  19       81.24       96.03      6.87 o
  -1   2  19        5.89        9.83      5.50 o
   0   2  19       41.64       49.37      5.59 o
   1   2  19        8.08        4.24      5.60 o
   2   2  19       15.45       14.80      9.33 o
   3   2  19       38.51       36.93     10.30 o
  -5   3  19       11.39        8.93      5.01 o
  -4   3  19       66.28       71.40      6.01 o
  -3   3  19        8.84        7.62      5.44 o
  -2   3  19       16.43       13.41      5.76 o
  -1   3  19       84.31       89.81      7.84 o
   0   3  19       43.74       53.89      7.13 o
   1   3  19       10.71       13.02      6.50 o
   2   3  19       40.22       41.18      7.88 o
  -4   4  19       11.99        9.62      4.99 o
  -3   4  19        1.32        0.82      3.59 o
  -2   4  19      118.64      114.09      5.73 o
  -1   4  19        4.54        2.07      4.11 o
   0   4  19        0.54       -1.47      5.88 o
   1   4  19        0.37       -4.92      5.33 o
   2   4  19        2.60        0.18      6.16 o
  -4   5  19       74.94       69.07      8.13 o
  -3   5  19        3.05       14.64      5.49 o
  -2   5  19        6.32        9.28      4.40 o
  -1   5  19        2.99        3.96      5.69 o
   0   5  19       87.74      102.70      7.93 o
   1   5  19        3.32        1.14      5.92 o
  -2   6  19        8.49        8.49      6.61 o
  -1   6  19       18.26       16.52      5.64 o
  -4   0  20       23.54       39.50      7.88 o
  -2   0  20       25.72       21.84      9.39 o
   0   0  20       24.67       28.28      9.39 o
  -4   1  20       41.30       40.38      6.13 o
  -3   1  20        4.46        0.31      4.14 o
  -2   1  20       67.98       78.50      5.96 o
  -1   1  20        6.52        5.13      4.93 o
   0   1  20        0.43        4.95      4.85 o
   1   1  20        0.73        1.10      5.39 o
  -3   2  20        2.53        1.19      4.26 o
  -2   2  20       30.27       27.69      5.30 o
  -1   2  20        5.46        3.85      4.74 o
   0   2  20       37.01       36.98      5.57 o
   1   2  20       47.79       64.32      7.26 o
  -3   3  20        1.51        2.23      4.48 o
  -2   3  20        0.15        2.53      4.45 o
  -1   3  20       22.80       22.84      5.09 o
   0   3  20       26.26       30.12      6.58 o
 
